# Supplementary material for: What’s in SWAP? Abundance of the principal constituents in a soluble extract of Schistosoma mansoni revealed by shotgun proteomics
Source: Parasit Vectors. 2015 Jun 19;8:337. doi: 10.1186/s13071-015-0943-x (PMC4484702; doi:10.1186/s13071-015-0943-x)
Supplement: Additional file 1: — Protein/peptide mass spectrometry data and derived parameters. [file 13071_2015_943_MOESM1_ESM.xlsx]

## Sheet: Sheet 1
Accession	Description	Score	Coverage	# Proteins	# Unique Peptides	# Peptides	# PSMs	Area	# AAs	MW [kDa]	calc. pI	Area/10E6	Cumulative Score	Cumulative abundance	Log2 Area
Smp_024110.1	enolase	357.884	33.41	1	12	12	86	78765983693	434	46.9769	6.62451	78766	78766	0.0610289	16.2653
	A4	Sequence	# PSMs	# Proteins	# Protein Groups	Protein Group Accessions	Modifications	ΔCn	Area	XCorr	Charge	MH+ [Da]	ΔM [ppm]	RT [min]	# Missed Cleavages
	High	AAVPSGASTGVHEALELR	27	1	1	Smp_024110.1		0	117516489990	6.24357	3	1764.93	0.693373	88.4777	0
	High	LAQDSGWGVMVSHR	6	1	1	Smp_024110.1		0	1.51236e+10	4.78791	2	1542.75	-0.0225286	80.768	0
	High	VNQIGSLTESIEAcK	17	1	1	Smp_024110.1	C14(Carbamidomethyl)	0	11552458880	4.48465	2	1648.82	0.788438	106.035	0
	High	VEIGMDcAASEFHK	4	1	1	Smp_024110.1	C7(Carbamidomethyl)	0	26219984640	4.33264	3	1593.7	-1.16642	84.9007	0
	High	AGAAEAGLPLYR	6	1	1	Smp_024110.1		0	57502912169	4.27478	2	1188.64	1.98771	79.6605	0
	High	VEIGmDcAASEFHK	3	1	1	Smp_024110.1	M5(Oxidation); C7(Carbamidomethyl)	0	1.8741e+09	4.18111	3	1609.7	-0.7638	83.1203	0
	High	KGVLTAVSNVNK	1	1	1	Smp_024110.1		0	7473835201	4.04284	2	1229.72	0.172271	37.191	1
	High	YMIDLDGTENKEK	4	1	1	Smp_024110.1		0	11026763194	3.82271	2	1555.73	-1.43727	68.8493	1
	High	LGANAILGVSLAVcK	1	1	1	Smp_024110.1	C14(Carbamidomethyl)	0	0	3.7213	2	1485.85	4.0441	155.845	0
	High	NIPVTNQAAIDK	8	1	1	Smp_024110.1		0	61278548920	3.70016	2	1283.69	-6.06193	61.3232	0
	High	IEEELGTAAK	3	1	1	Smp_024110.1		0	9579019900	3.55267	2	1060.55	1.2947	35.3973	0
	High	YmIDLDGTENKEK	2	1	1	Smp_024110.1	M2(Oxidation)	0	138265855	3.45388	2	1571.72	-3.08034	67.3429	1
	High	GVLTAVSNVNK	2	1	1	Smp_024110.1		0	33345302480	3.43083	2	1101.63	-0.69481	54.6588	0
	High	GLQLLEEAIK	2	1	1	Smp_024110.1		0	0	3.15828	2	1113.65	-3.54938	139.434	0
Smp_042160.1	aldolase	241.431	27.16	1	11	11	63	6.69146e+10	324	35.4035	8.06006	66914.6	145681	0.112875	16.03
	A4	Sequence	# PSMs	# Proteins	# Protein Groups	Protein Group Accessions	Modifications	ΔCn	Area	XCorr	Charge	MH+ [Da]	ΔM [ppm]	RT [min]	# Missed Cleavages
	High	KENVHAAQEELLK	3	1	1	Smp_042160.1		0	3.61811e+09	6.5911	3	1508.81	-0.0029509	33.8436	1
	High	ENVHAAQEELLK	7	1	1	Smp_042160.1		0	4.8041e+10	5.85926	2	1380.71	-1.23175	45.5342	0
	High	RLQQIGVENNEENR	1	1	1	Smp_042160.1		0	3184486571	5.24036	2	1698.85	0.283262	34.6926	1
	High	KAYTPQENALATVR	6	1	1	Smp_042160.1		0	20544901044	4.75933	2	1561.83	-1.27727	53.1313	1
	High	LQQIGVENNEENRR	2	1	1	Smp_042160.1		0	1.71295e+10	4.3186	3	1698.85	1.35316	34.6166	1
	High	VTEQVLAFVYK	21	1	1	Smp_042160.1		0	34278126208	4.10851	2	1296.72	0.591765	131.757	0
	High	LQQIGVENNEENR	2	1	1	Smp_042160.1		0	2.12132e+09	3.97321	2	1542.75	-1.55741	43.636	0
	High	FEGNMGTTLGDK	5	1	1	Smp_042160.1		0	28857196380	3.77986	2	1269.58	-0.481359	55.1655	0
	High	AYTPQENALATVR	7	1	1	Smp_042160.1		0	1.18425e+11	3.61303	2	1433.75	4.82342	117.345	0
	High	ALQASVLATWK	8	1	1	Smp_042160.1		0	1.4823e+09	3.51444	2	1187.68	0.454084	111.412	0
	High	NLNEINKIPGPK	1	1	1	Smp_042160.1		0	0	3.31533	2	1336.76	-2.22375	55.3609	1
Smp_161930.1	actin	342.876	30.28	3	2	7	80	6.22963e+10	317	35.5202	5.5542	62296.3	207977	0.161143	15.9269
	A4	Sequence	# PSMs	# Proteins	# Protein Groups	Protein Group Accessions	Modifications	ΔCn	Area	XCorr	Charge	MH+ [Da]	ΔM [ppm]	RT [min]	# Missed Cleavages
	High	VAPEEHPVLLTEAPLNPK	32	4	2	Smp_161930.1;Smp_183710.1		0	727066669	6.51297	2	1954.06	-1.06229	102.016	0
	High	YPIEHGIVTNWDDMEK	5	5	3	Smp_161930.1;Smp_183710.1;Smp_202970.1		0	2.30215e+09	6.34496	2	1946.9	0.533466	119.827	0
	High	SYELPDGQVITIGNER	31	4	2	Smp_161930.1;Smp_183710.1		0	61320403174	4.64781	2	1790.9	3.21703	153.947	0
	High	HQGVMVGMGQK	2	6	3	Smp_161930.1;Smp_183710.1;Smp_202970.1		0	9.59828e+08	4.53988	2	1171.57	-0.970844	27.3422	0
	High	QEYDESGPGIVHR	4	3	1	Smp_161930.1		0	1.70488e+10	4.42652	3	1486.7	3.25776	42.5875	0
	High	IWHHTFYNELR	4	6	3	Smp_161930.1;Smp_183710.1;Smp_202970.1		0	1604337416	3.48506	2	1515.75	0.242796	69.8318	0
	High	EITALAPSTMK	2	2	1	Smp_161930.1		0	108519778944	3.12247	2	1161.62	3.05137	70.9798	0
Smp_056970.1	glyceraldehyde 3 phosphate dehydrogenase	255.01	25.74	1	6	6	59	4.81063e+10	338	36.3546	8.04541	48106.3	256083	0.198417	15.5539
	A4	Sequence	# PSMs	# Proteins	# Protein Groups	Protein Group Accessions	Modifications	ΔCn	Area	XCorr	Charge	MH+ [Da]	ΔM [ppm]	RT [min]	# Missed Cleavages
	High	DSTHGTFPGEVSTENGK	2	1	1	Smp_056970.1		0	1726121020	6.08972	2	1762.79	-0.0180988	45.8547	0
	High	DGAEYVVESTGVFTTIDK	19	1	1	Smp_056970.1		0	1.1218e+09	5.96838	2	1930.93	0.967378	164.363	0
	High	VPTPDVSVVDLTcR	15	1	1	Smp_056970.1	C13(Carbamidomethyl)	0	64391654259	4.48988	2	1557.79	-3.34273	128.678	0
	High	GAMQNIIPASTGAAK	4	1	1	Smp_056970.1		0	69780597760	4.41435	2	1429.75	-0.162036	76.6694	0
	High	GAmQNIIPASTGAAK	9	1	1	Smp_056970.1	M3(Oxidation)	0	2.49808e+09	4.34865	2	1445.74	-2.469	72.1187	0
	High	LVSWYDNEFGYScR	8	1	1	Smp_056970.1	C13(Carbamidomethyl)	0	10146668304	4.25856	2	1795.77	-0.83445	142.635	0
	High	DPANIPWDK	2	1	1	Smp_056970.1		0	3616401328	3.14924	2	1055.52	0.560532	78.9477	0
Smp_095360.1	fatty acid binding protein, putative	493.343	39.85	1	4	4	129	42433784492	133	14.8384	8.104	42433.8	298517	0.231295	15.3729
	A4	Sequence	# PSMs	# Proteins	# Protein Groups	Protein Group Accessions	Modifications	ΔCn	Area	XCorr	Charge	MH+ [Da]	ΔM [ppm]	RT [min]	# Missed Cleavages
	High	QIGNTVTPTVTFTMDGDK	37	1	1	Smp_095360.1		0	32379970305	5.30979	2	1924.93	-0.943333	126.562	0
	High	LSESHNFDAVMSK	11	1	1	Smp_095360.1		0	31237978883	5.04601	2	1464.68	-0.959622	56.774	0
	High	LSESHNFDAVmSK	12	1	1	Smp_095360.1	M11(Oxidation)	0	8086735446	4.98599	2	1480.67	-0.235607	54.0577	0
	High	QIGNTVTPTVTFTmDGDK	15	1	1	Smp_095360.1	M14(Oxidation)	0	976783450	4.41131	2	1940.92	-2.78107	123.4	0
	High	TTVTVGDVTAIR	50	1	1	Smp_095360.1		0	63683404288	3.76048	2	1232.69	1.63848	140.701	0
	High	mTMLTESTFK	3	1	1	Smp_095360.1	M1(Oxidation)	0	5.39534e+08	3.06962	2	1204.56	0.810048	82.7841	0
	High	MTMLTESTFK	1	1	1	Smp_095360.1		0	0	3.00008	2	1188.56	0.856247	91.8383	0
Smp_054160.1	glutathione S-transferase 28 kDa (GST 28) (GST class-mu), putative	410.585	42.65	1	7	7	101	3.93778e+10	211	23.8044	7.07861	39377.8	337895	0.261805	15.2651
	A4	Sequence	# PSMs	# Proteins	# Protein Groups	Protein Group Accessions	Modifications	ΔCn	Area	XCorr	Charge	MH+ [Da]	ΔM [ppm]	RT [min]	# Missed Cleavages
	High	HHMMGETDEEYYSVEK	12	1	1	Smp_054160.1		0	7.50986e+09	6.94186	2	1984.81	-0.0604545	58.1223	0
	High	MTLVAAGVDYEDER	61	1	1	Smp_054160.1		0	234732964	4.75705	2	1568.73	0.973675	147.203	0
	High	mTLVAAGVDYEDER	14	1	1	Smp_054160.1	M1(Oxidation)	0	3.40964e+08	4.48455	2	1584.72	-0.295097	109.873	0
	High	LIGQAEDVEHEYHK	3	1	1	Smp_054160.1		0	100174471881	4.34381	3	1667.8	0.641352	50.862	0
	High	VPVLLNMIcESLK	3	1	1	Smp_054160.1	C9(Carbamidomethyl)	0	10310923340	4.02897	2	1515.83	-1.03049	194.584	0
	High	GFLTGKYPEIHK	2	1	1	Smp_054160.1		0	0	3.79	2	1389.75	-1.4574	64.65	1
	High	VPVLLNmIcESLK	1	1	1	Smp_054160.1	M7(Oxidation); C9(Carbamidomethyl)	0	2843331632	3.70617	2	1531.82	-1.04711	193.781	0
	High	HRENLLASSPR	1	1	1	Smp_054160.1		0	65523313	3.61196	2	1279.69	0.254709	26.4955	1
	High	WMLESLAIAR	4	1	1	Smp_054160.1		0	7.64793e+09	3.22351	2	1189.64	1.81069	151.904	0
Smp_106930.1	Heat shock 70 kDa protein homolog	422.417	29.67	1	15	17	103	3.23777e+10	637	69.8156	5.57959	32377.7	370272	0.286892	14.9827
	A4	Sequence	# PSMs	# Proteins	# Protein Groups	Protein Group Accessions	Modifications	ΔCn	Area	XCorr	Charge	MH+ [Da]	ΔM [ppm]	RT [min]	# Missed Cleavages
	High	STAGDTHLGGEDFDNR	6	1	1	Smp_106930.1		0	17680654192	5.88991	2	1691.72	-1.3874	46.9096	0
	High	IINEPTAAAIAYGLDKK	11	2	2	Smp_049550.1;Smp_106930.1		0	39557904768	5.73766	3	1787.99	1.33535	117.394	1
	High	IINEPTAAAIAYGLDK	6	2	2	Smp_049550.1;Smp_106930.1		0	8497815040	5.27258	3	1659.9	-0.0696105	133.802	0
	High	SQIHDIVLVGGSTR	8	1	1	Smp_106930.1		0	20547053266	5.22474	3	1481.81	-0.225706	69.2231	0
	High	TVSDAVITVPAYFNDSQR	9	1	1	Smp_106930.1		0	6744818600	5.18045	2	1982.98	-1.17576	143.734	0
	High	KMFSAEEISSMVLTK	3	1	1	Smp_106930.1		0	689468000	4.92197	3	1700.86	-0.51115	140.36	1
	High	ARFEELNADLFR	4	1	1	Smp_106930.1		0	9574976414	4.73881	2	1480.76	0.947897	116.549	1
	High	RFDDPSVQSDMK	3	1	1	Smp_106930.1		0	5153975656	4.42232	2	1424.65	-0.101663	44.7034	1
	High	NQVAMNPTNTVFDAK	4	1	1	Smp_106930.1		0	30472783765	4.40359	2	1649.8	1.45092	90.6993	0
	High	NQVAmNPTNTVFDAK	3	1	1	Smp_106930.1	M5(Oxidation)	0	1169610728	4.3034	2	1665.79	0.605715	90.5369	0
	High	MFSAEEISSMVLTK	10	1	1	Smp_106930.1		0	6903126980	4.28981	2	1572.77	0.503126	167.875	0
	High	NSLESYVYTMK	3	1	1	Smp_106930.1		0	4684666784	3.81776	2	1334.63	0.895883	107.239	0
	High	RFDDPSVQSDmK	2	1	1	Smp_106930.1	M11(Oxidation)	0	935066704	3.7863	2	1440.64	-0.892256	43.9519	1
	High	mFSAEEISSMVLTK	2	1	1	Smp_106930.1	M1(Oxidation)	0	345347866	3.69104	2	1588.76	1.16316	166.877	0
	High	DAGAIAGLNVLR	5	1	1	Smp_106930.1		0	9376816232	3.63146	2	1169.66	-0.649618	123.177	0
	High	HWPFEVTQVGGK	4	1	1	Smp_106930.1		0	3790170255	3.56558	2	1384.7	-0.101183	98.2617	0
	High	TTPSYVAFTDSER	5	1	1	Smp_106930.1		0	27102289447	3.46492	2	1473.68	-0.956514	84.5568	0
	High	FEELNADLFR	11	1	1	Smp_106930.1		0	5075783920	3.36294	2	1253.62	4.47535	141.038	0
	High	MKEVAESYLGR	1	1	1	Smp_106930.1		0	3699296846	3.26891	2	1282.65	2.36553	48.8467	1
	High	FELSGIPPAPR	1	1	1	Smp_106930.1		0	0	3.07406	2	1183.65	-0.645013	110.172	0
	High	iINEPTAAAIAYGLDK	1	2	2	Smp_049550.1;Smp_106930.1	N-Term(Acetyl)	0.3341	0	2.9937	2	1701.91	0.187571	137.451	0
	High	mKEVAESYLGR	1	1	1	Smp_106930.1	M1(Oxidation)	0	961173341	2.99366	2	1298.64	-3.05383	48.7208	1
Smp_050390.1	aldehyde dehydrogenase	725.215	31.36	1	11	11	181	3.22124e+10	491	53.7281	6.06201	32212.4	402485	0.31185	14.9753
	A4	Sequence	# PSMs	# Proteins	# Protein Groups	Protein Group Accessions	Modifications	ΔCn	Area	XCorr	Charge	MH+ [Da]	ΔM [ppm]	RT [min]	# Missed Cleavages
	High	ANATHYGLGAGVFTSDmDK	2	1	1	Smp_050390.1	M17(Oxidation)	0	90865404	6.21838	2	1970.88	-5.5496	100.9	0
	High	TVESALGDVFFAAQTTR	32	1	1	Smp_050390.1		0	14142479690	5.5375	2	1812.92	1.2937	178.539	0
	High	YTQLFIGNEFVDSESK	8	1	1	Smp_050390.1		0	962333528	5.02602	2	1876.9	0.850082	144.574	0
	High	LADLIEMNAEYIAR	28	1	1	Smp_050390.1		0	6333311584	4.72472	2	1621.82	-0.460389	167.038	0
	High	AISFTGSTEVGQLIMK	17	1	1	Smp_050390.1		0	31836035616	4.69928	2	1681.88	-0.894222	151.018	0
	High	IFVQAPIYDQMVEK	16	1	1	Smp_050390.1		0	4.07929e+10	4.33834	2	1680.87	2.53792	141.777	0
	High	LADLIEmNAEYIAR	16	1	1	Smp_050390.1	M7(Oxidation)	0	287724776	4.33539	2	1637.82	-0.108847	152.489	0
	High	SPLIILADADIEK	28	1	1	Smp_050390.1		0	16315970234	4.30281	2	1397.79	3.61103	160.923	0
	High	AISFTGSTEVGQLImK	3	1	1	Smp_050390.1	M15(Oxidation)	0	2127861508	3.99461	2	1697.87	-1.91705	150.83	0
	High	IFVQAPIYDQmVEK	3	1	1	Smp_050390.1	M11(Oxidation)	0	616094645	3.95004	2	1696.86	-0.963792	138.34	0
	High	QLPVDGNMITFTR	9	1	1	Smp_050390.1		0	9059931900	3.8042	2	1491.77	7.44474	179.269	0
	High	FNTLEEVIER	8	1	1	Smp_050390.1		0	20360293791	3.67372	2	1249.64	-0.268819	120.915	0
	High	EEIFGPVQcILK	10	1	1	Smp_050390.1	C9(Carbamidomethyl)	0	24008183808	3.64867	2	1432.75	2.5564	153.435	0
	High	EALDGYLQTK	1	1	1	Smp_050390.1		0	2.76883e+09	3.04789	2	1137.58	-0.00915981	75.7476	0
Smp_009760.1	14-3-3 protein zeta/delta	98.1385	24.6	1	5	6	26	31821960032	252	28.3541	4.89404	31822	434307	0.336506	14.9577
	A4	Sequence	# PSMs	# Proteins	# Protein Groups	Protein Group Accessions	Modifications	ΔCn	Area	XCorr	Charge	MH+ [Da]	ΔM [ppm]	RT [min]	# Missed Cleavages
	High	RYTEASGNLGNEER	2	1	1	Smp_009760.1		0	3.02727e+08	6.30869	2	1595.74	0.682854	28.3414	1
	High	ATTAAENLPTTHPIR	5	1	1	Smp_009760.1		0	37215968268	4.81239	3	1592.84	-0.431435	47.2998	0
	High	YTEASGNLGNEER	1	1	1	Smp_009760.1		0	3.42383e+09	3.95744	2	1439.64	-2.603	33.8076	0
	High	DLSNTDLVHIAK	4	1	1	Smp_009760.1		0	29752125312	3.85325	2	1325.71	1.72606	83.1894	0
	High	YLAEVATDDAR	8	1	1	Smp_009760.1		0	28497786516	3.7921	2	1223.59	-0.0439202	57.7237	0
	High	DSTLIMQLLR	6	4	4	Smp_002410.1;Smp_009760.1;Smp_034840.1;Smp_009780.1		0	3.83938e+09	3.15585	2	1189.66	2.52738	170.32	0
Smp_040130.1	cyclophilin	139.407	8.7	1	1	1	34	30113981008	161	17.6597	8.07471	30114	464421	0.359839	14.8781
	A4	Sequence	# PSMs	# Proteins	# Protein Groups	Protein Group Accessions	Modifications	ΔCn	Area	XCorr	Charge	MH+ [Da]	ΔM [ppm]	RT [min]	# Missed Cleavages
	High	IIFELFNDVPDTTR	34	1	1	Smp_040130.1		0	30113981008	4.43876	2	1679.86	-1.33902	189.095	0
Smp_034840.1	14-3-3 protein epsilon	371.865	48.02	1	10	11	89	2.49155e+10	227	26.042	4.98291	24915.5	489336	0.379144	14.6048
	A4	Sequence	# PSMs	# Proteins	# Protein Groups	Protein Group Accessions	Modifications	ΔCn	Area	XCorr	Charge	MH+ [Da]	ΔM [ppm]	RT [min]	# Missed Cleavages
	High	EVVEMAEELTVEER	50	1	1	Smp_034840.1		0	1.94936e+08	5.36069	2	1662.79	2.52061	136.132	0
	High	FREVLESELDR	8	1	1	Smp_034840.1		0	2263513520	4.43376	2	1392.71	-0.00122715	79.5833	1
	High	EVVEmAEELTVEER	5	1	1	Smp_034840.1	M5(Oxidation)	0	62153959	4.19513	2	1678.8	9.16117	189.055	0
	High	DNLTLWTSDPER	2	1	1	Smp_034840.1		0	1.04417e+09	3.94882	2	1446.68	-0.794401	116.394	0
	High	VFSAVEQTEGNR	4	1	1	Smp_034840.1		0	2.51066e+10	3.86246	2	1336.65	-1.10622	44.5885	0
	High	LAQAAFDDAIAK	5	1	1	Smp_034840.1		0	41482162692	3.8462	2	1233.65	0.145347	78.4058	0
	High	LDQLSEESYK	2	1	1	Smp_034840.1		0	6602758066	3.59324	2	1211.58	1.38231	50.1097	0
	High	DSTLIMQLLR	6	4	4	Smp_002410.1;Smp_009760.1;Smp_034840.1;Smp_009780.1		0	3.83938e+09	3.15585	2	1189.66	2.52738	170.32	0
	High	VSKDILELIDK	1	1	1	Smp_034840.1		0	6.56504e+08	3.10436	2	1272.74	-0.18939	112.011	1
	High	YMAEFSVDPQR	4	1	1	Smp_034840.1		0	8157869488	3.09416	2	1342.61	-0.548918	90.523	0
	High	VFSAVEQTEGNRGNAEK	1	1	1	Smp_034840.1		0	118998956	3.06018	2	1835.89	1.08127	36.4017	1
	High	YMAEFSVDPQRK	1	1	1	Smp_034840.1		0	1.84632e+08	3.02158	2	1470.71	0.661387	66.7931	1
Smp_086330.1	Calponin	91.328	44.21	1	7	7	22	2.37857e+10	190	21.1909	8.51416	23785.7	513122	0.397573	14.5378
	A4	Sequence	# PSMs	# Proteins	# Protein Groups	Protein Group Accessions	Modifications	ΔCn	Area	XCorr	Charge	MH+ [Da]	ΔM [ppm]	RT [min]	# Missed Cleavages
	High	TcQTHPEYNGPTLGPK	3	1	1	Smp_086330.1	C2(Carbamidomethyl)	0	14896920316	5.38881	3	1799.84	1.90105	50.3983	0
	High	SKPYEEILKDGVLLcK	2	1	1	Smp_086330.1	C15(Carbamidomethyl)	0	3544731422	4.94777	3	1892.02	-0.212454	116.436	2
	High	DIAQVTQcLYALGR	4	1	1	Smp_086330.1	C8(Carbamidomethyl)	0	3125027984	4.72673	2	1607.83	2.5983	172.182	0
	High	IMENINAFQEAIK	7	1	1	Smp_086330.1		0	2.21525e+10	4.40714	2	1520.77	-1.96836	129.004	0
	High	EGANVISLQYGTNK	1	1	1	Smp_086330.1		0	603994040	3.75669	2	1493.76	-1.91591	83.3377	0
	High	ImENINAFQEAIK	1	1	1	Smp_086330.1	M2(Oxidation)	0	634930561	3.63665	2	1536.77	1.20215	110.2	0
	High	INENATMPFK	3	1	1	Smp_086330.1		0	3.43077e+10	3.45035	2	1164.57	-2.62596	64.0103	0
	High	RINENATMPFK	1	1	1	Smp_086330.1		0	1525378448	3.41616	2	1320.67	-0.501631	49.0757	1
Smp_183710.1	actin	331.881	27.66	1	2	7	77	2.19265e+10	376	41.7068	5.47803	21926.5	535049	0.414562	14.4204
	A4	Sequence	# PSMs	# Proteins	# Protein Groups	Protein Group Accessions	Modifications	ΔCn	Area	XCorr	Charge	MH+ [Da]	ΔM [ppm]	RT [min]	# Missed Cleavages
	High	VAPEEHPVLLTEAPLNPK	32	4	2	Smp_161930.1;Smp_183710.1		0	727066669	6.51297	2	1954.06	-1.06229	102.016	0
	High	YPIEHGIVTNWDDMEK	5	5	3	Smp_161930.1;Smp_183710.1;Smp_202970.1		0	2.30215e+09	6.34496	2	1946.9	0.533466	119.827	0
	High	SYELPDGQVITIGNER	31	4	2	Smp_161930.1;Smp_183710.1		0	61320403174	4.64781	2	1790.9	3.21703	153.947	0
	High	HQGVMVGMGQK	2	6	3	Smp_161930.1;Smp_183710.1;Smp_202970.1		0	9.59828e+08	4.53988	2	1171.57	-0.970844	27.3422	0
	High	QEYDESGPSIVHR	2	1	1	Smp_183710.1		0	2156975376	4.37941	3	1516.7	-1.47537	45.0212	0
	High	IWHHTFYNELR	4	6	3	Smp_161930.1;Smp_183710.1;Smp_202970.1		0	1604337416	3.48506	2	1515.75	0.242796	69.8318	0
	High	MGDEDVAALVIDNGSGMcK	1	1	1	Smp_183710.1	C18(Carbamidomethyl)	0	0	3.2947	2	1981.87	0.614612	187.419	0
Smp_049550.1	78 kDa glucose regulated protein	240.981	25	1	13	15	58	2.03025e+10	648	71.1941	5.22412	20302.5	555351	0.430293	14.3094
	A4	Sequence	# PSMs	# Proteins	# Protein Groups	Protein Group Accessions	Modifications	ΔCn	Area	XCorr	Charge	MH+ [Da]	ΔM [ppm]	RT [min]	# Missed Cleavages
	High	KEDIDEIILVGGSTQIPK	5	1	1	Smp_049550.1		0	5.16091e+09	6.21113	2	1955.07	-0.636462	138.167	1
	High	IINEPTAAAIAYGLDKK	11	2	2	Smp_049550.1;Smp_106930.1		0	39557904768	5.73766	3	1787.99	1.33535	117.394	1
	High	IINEPTAAAIAYGLDK	6	2	2	Smp_049550.1;Smp_106930.1		0	8497815040	5.27258	3	1659.9	-0.0696105	133.802	0
	High	EDIDEIILVGGSTQIPK	1	1	1	Smp_049550.1		0	1.95478e+08	4.76532	2	1826.98	4.06242	165.296	0
	High	VTHAVVTVPAYFNDAQR	1	1	1	Smp_049550.1		0	763537728	4.51674	2	1887.97	-0.647785	99.3758	0
	High	NQLTSNPENTVFDVK	2	1	1	Smp_049550.1		0	269739984	4.46349	3	1705.84	-2.01236	100.713	0
	High	MINDAEQFAASDKK	1	1	1	Smp_049550.1		0	1003297912	4.22721	2	1567.74	0.819332	48.5796	1
	High	MINDAEQFAASDK	1	1	1	Smp_049550.1		0	4435452604	3.90823	2	1439.64	-1.99118	66.3772	0
	High	ITPSYVAFTPEGER	4	1	1	Smp_049550.1		0	1.28269e+10	3.79239	2	1566.78	1.58601	105.587	0
	High	TFAPEEISAMVLGK	6	1	1	Smp_049550.1		0	6666236604	3.74748	2	1492.78	3.33448	169.807	0
	High	DAGTIAGLNILR	3	1	1	Smp_049550.1		0	2902747954	3.64046	2	1213.69	-0.999431	137.566	0
	High	NEFESSAYTLK	3	1	1	Smp_049550.1		0	8522577964	3.58472	2	1288.6	-1.77884	74.2104	0
	High	mINDAEQFAASDK	1	1	1	Smp_049550.1	M1(Oxidation)	0	1.11201e+08	3.5445	2	1455.64	-1.49496	52.935	0
	High	TFAPEEISAmVLGK	2	1	1	Smp_049550.1	M10(Oxidation)	0	6.58348e+08	3.53214	2	1508.77	-0.288593	171.159	0
	High	MKEFAEAYLGK	2	1	1	Smp_049550.1		0	2.03857e+09	3.41831	2	1286.64	-0.802711	69.6235	1
	High	FDLTGIPPALR	3	1	1	Smp_049550.1		0	0	3.25061	2	1199.68	1.35698	146.179	0
	High	LNIDLFLK	4	1	1	Smp_049550.1		0	1223295540	3.12584	2	975.588	1.06111	149.274	0
	High	mINDAEQFAASDKK	1	1	1	Smp_049550.1	M1(Oxidation)	0	51567169	3.07327	2	1583.73	-5.9212	48.2833	1
	High	iINEPTAAAIAYGLDK	1	2	2	Smp_049550.1;Smp_106930.1	N-Term(Acetyl)	0.3341	0	2.9937	2	1701.91	0.187571	137.451	0
Smp_045200.1	tegument-allergen-like protein, Sm22.6	128.158	25.79	1	5	5	33	1.95935e+10	190	22.5632	7.03467	19593.5	574944	0.445474	14.2581
	A4	Sequence	# PSMs	# Proteins	# Protein Groups	Protein Group Accessions	Modifications	ΔCn	Area	XCorr	Charge	MH+ [Da]	ΔM [ppm]	RT [min]	# Missed Cleavages
	High	LPPNIEIIAATMSK	18	1	1	Smp_045200.1		0	13109675712	5.03866	2	1497.84	3.36211	159.245	0
	High	AFLEIDADSNEMIDK	5	1	1	Smp_045200.1		0	0	4.52693	2	1710.79	-0.475584	137.467	0
	High	LPPNIEIIAATmSK	4	1	1	Smp_045200.1	M12(Oxidation)	0	641932011	4.35703	2	1513.83	0.476602	156.589	0
	High	TKQYEIccQFK	1	1	1	Smp_045200.1	C7(Carbamidomethyl); C8(Carbamidomethyl)	0	1.14821e+09	3.65244	2	1504.69	-1.64311	50.8579	1
	High	AFLEIDADSNEmIDK	1	1	1	Smp_045200.1	M12(Oxidation)	0	1.23511e+07	3.60659	2	1726.78	-2.68694	138	0
	High	LSQMEEFIR	3	1	1	Smp_045200.1		0	27242803788	3.10505	2	1152.57	-0.111427	91.2347	0
	High	QYEIccQFK	1	1	1	Smp_045200.1	C5(Carbamidomethyl); C6(Carbamidomethyl)	0	1.8428e+10	3.02554	2	1275.55	0.510578	69.9408	0
Smp_008070.1	thioredoxin	53.2011	71.7	1	7	7	15	1.91667e+10	106	11.9163	6.12549	19166.7	594111	0.460325	14.2263
	A4	Sequence	# PSMs	# Proteins	# Protein Groups	Protein Group Accessions	Modifications	ΔCn	Area	XCorr	Charge	MH+ [Da]	ΔM [ppm]	RT [min]	# Missed Cleavages
	High	QDGDLESLLEQHK	2	1	1	Smp_008070.1		0	7.27398e+09	4.33028	2	1511.73	-0.404486	101.358	0
	High	KYNISAMPTFIAIK	1	1	1	Smp_008070.1		0	0	3.99119	2	1596.89	3.36488	132.673	1
	High	VDVDKLEETAR	5	1	1	Smp_008070.1		0	1.96352e+10	3.68554	2	1274.66	-0.863705	55.7525	1
	High	LVVVDFFATWcGPcK	1	1	1	Smp_008070.1	C11(Carbamidomethyl); C14(Carbamidomethyl)	0	0	3.51947	2	1798.86	-0.583562	200.737	0
	High	YNISAMPTFIAIK	2	1	1	Smp_008070.1		0	1.73706e+09	3.42483	2	1468.79	2.32811	160.301	0
	High	VGDVVGASIAK	2	1	1	Smp_008070.1		0	30590819264	3.42314	2	1015.58	-0.126727	47.3713	0
	High	ELSEKYDAIFVK	2	1	1	Smp_008070.1		0	1424841324	3.34846	2	1441.76	0.332094	93.0765	1
Smp_086530.1	tegument-allergen-like protein, Sm20.8	136.253	46.96	1	7	7	33	1.89218e+10	181	20.7547	7.44482	18921.8	613033	0.474986	14.2078
	A4	Sequence	# PSMs	# Proteins	# Protein Groups	Protein Group Accessions	Modifications	ΔCn	Area	XCorr	Charge	MH+ [Da]	ΔM [ppm]	RT [min]	# Missed Cleavages
	High	LHPDVVVIYEQLPLDR	16	1	1	Smp_086530.1		0	15409685152	5.64674	3	1906.05	1.9947	155.791	0
	High	YVAENKLDDMMVTK	2	1	1	Smp_086530.1		0	6394837648	5.54357	2	1656.8	-1.22386	82.1095	1
	High	TFcDVLGLSPAQAVAMK	3	1	1	Smp_086530.1	C3(Carbamidomethyl)	0	2.63218e+09	4.58891	2	1807.91	0.632806	162.583	0
	High	DGTETITVEELKK	4	1	1	Smp_086530.1		0	34960754592	3.93194	2	1462.77	2.33398	67.8677	1
	High	YVAENKLDDmMVTK	2	1	1	Smp_086530.1	M10(Oxidation)	0	8.18124e+08	3.55755	2	1672.79	-1.74806	81.946	1
	High	GSFWSSYSHSANK	2	1	1	Smp_086530.1		0	936506952	3.48844	2	1457.64	-1.75489	55.696	0
	High	KFDEKDQAVQLK	1	1	1	Smp_086530.1		0	8.18137e+07	3.47755	2	1448.77	-0.154461	32.9239	2
	High	DGTETITVEELK	3	1	1	Smp_086530.1		0	4467134467	3.34115	2	1334.67	-0.369291	89.8084	0
Smp_096760.1	phosphoglycerate mutase	270.005	50	1	10	10	62	1.76422e+10	250	28.4078	7.89893	17642.2	630675	0.488655	14.1067
	A4	Sequence	# PSMs	# Proteins	# Protein Groups	Protein Group Accessions	Modifications	ΔCn	Area	XCorr	Charge	MH+ [Da]	ΔM [ppm]	RT [min]	# Missed Cleavages
	High	FcGWHDADLSGQGITEAK	8	1	1	Smp_096760.1	C2(Carbamidomethyl)	0	18816136298	7.4229	2	1991.89	-0.513432	102.453	0
	High	HYYLADEATVAAAIAR	37	1	1	Smp_096760.1		0	6621755424	5.70273	2	1734.88	-0.0658986	128.23	0
	High	REQVLIVAHGNSLR	1	1	1	Smp_096760.1		0	2.83605e+08	4.8943	3	1591.9	-0.553853	45.6901	1
	High	QNHFTFDIAYTSVLK	4	1	1	Smp_096760.1		0	590169072	4.82472	3	1783.91	3.65535	143.876	0
	High	EQVLIVAHGNSLR	3	1	1	Smp_096760.1		0	8.95948e+09	3.98934	2	1435.8	-3.46347	59.3583	0
	High	RAYDIPPPPVDISDPR	3	1	1	Smp_096760.1		0	3746725988	3.87547	2	1807.93	-0.836715	110.138	1
	High	mYGALQGLNK	1	1	1	Smp_096760.1	M1(Oxidation)	0	1.57772e+08	3.56454	2	1110.56	-0.815775	66.9534	0
	High	VLPFWFDTISASIK	1	1	1	Smp_096760.1		0	1.43713e+08	3.35173	2	1623.88	2.80607	201.42	0
	High	HGESVYNEENR	1	1	1	Smp_096760.1		0	2.35773e+08	3.30012	2	1333.58	-1.23762	17.8685	0
	High	YALLDSScIPR	2	1	1	Smp_096760.1	C8(Carbamidomethyl)	0	5385084785	3.28054	2	1294.65	0.0930469	107.996	0
	High	MYGALQGLNK	1	1	1	Smp_096760.1		0	25150888688	3.05072	2	1094.57	-0.566319	67.4819	0
Smp_099870.1	eukaryotic translation elongation factor 1 alpha	71.6056	16.99	2	7	7	19	1.76392e+10	465	50.9484	8.79248	17639.2	648314	0.502322	14.1065
	A4	Sequence	# PSMs	# Proteins	# Protein Groups	Protein Group Accessions	Modifications	ΔCn	Area	XCorr	Charge	MH+ [Da]	ΔM [ppm]	RT [min]	# Missed Cleavages
	High	NGYSPVLDcHTAHIAcK	1	1	1	Smp_099870.1	C9(Carbamidomethyl); C16(Carbamidomethyl)	0	2.99069e+08	5.63135	3	1942.89	1.18161	58.5823	0
	High	TVTDTGFTLLEALDK	7	1	1	Smp_099870.1		0	8.04864e+09	4.42222	2	1623.85	0.245565	186.756	0
	High	MDcTEPPFSEDR	2	1	1	Smp_099870.1	C3(Carbamidomethyl)	0	10742676822	3.62621	2	1483.58	-0.379022	68.3027	0
	High	MDcTEPPFSEDRYK	2	1	1	Smp_099870.1	C3(Carbamidomethyl)	0	495119768	3.55255	2	1774.74	0.322029	68.7472	1
	High	IGGIGTVPVGR	4	1	1	Smp_099870.1		0	34126232512	3.42055	2	1025.61	1.07684	67.2686	0
	High	STTTGHLIFK	2	2	1	Smp_099870.1		0	2895403744	3.32737	2	1104.61	1.62382	39.6772	0
	High	EHALLAYTLGVK	1	2	1	Smp_099870.1		0	0	3.24037	2	1314.74	-3.27747	100.901	0
Smp_086480.1	tegument-allergen-like protein, Sm21.7	133.485	22.83	1	4	4	30	1.58861e+10	184	21.675	7.37158	15886.1	664200	0.514631	13.9555
	A4	Sequence	# PSMs	# Proteins	# Protein Groups	Protein Group Accessions	Modifications	ΔCn	Area	XCorr	Charge	MH+ [Da]	ΔM [ppm]	RT [min]	# Missed Cleavages
	High	QVNEWIALFDVDKDQK	18	1	1	Smp_086480.1		0	16981181632	5.57672	3	1947.99	3.13991	165.521	1
	High	EQSLPEGVSIIASTMPK	5	1	1	Smp_086480.1		0	6137605112	4.4025	2	1786.93	1.48241	155.927	0
	High	EQSLPEGVSIIASTmPK	3	1	1	Smp_086480.1	M15(Oxidation)	0	348122172	4.12734	2	1802.92	0.362676	155.375	0
	High	QVNEWIALFDVDK	2	1	1	Smp_086480.1		0	312876688	4.07208	2	1576.8	-0.977573	188.504	0
	High	QVEVTQLFK	2	1	1	Smp_086480.1		0	24539543296	3.06598	2	1091.61	1.19653	98.4865	0
Smp_176200.1	superoxide dismutase [Cu-Zn]	9.77836	16.56	1	2	2	3	13587405256	151	15.8999	6.66846	13587.4	677788	0.525159	13.73
	A4	Sequence	# PSMs	# Proteins	# Protein Groups	Protein Group Accessions	Modifications	ΔCn	Area	XCorr	Charge	MH+ [Da]	ΔM [ppm]	RT [min]	# Missed Cleavages
	High	LISLNGSHSIIGR	1	1	1	Smp_176200.1		0	0	3.57769	2	1366.78	-2.3092	82.3424	0
	High	AVcVMTGTAGVK	2	1	1	Smp_176200.1	C3(Carbamidomethyl)	0	13587405256	3.13427	2	1193.6	2.22219	48.6784	0
Smp_033400.1	cytochrome c	35.6256	37.04	1	4	4	9	1.17416e+10	108	11.9792	9.34912	11741.6	689529	0.534256	13.5193
	A4	Sequence	# PSMs	# Proteins	# Protein Groups	Protein Group Accessions	Modifications	ΔCn	Area	XCorr	Charge	MH+ [Da]	ΔM [ppm]	RT [min]	# Missed Cleavages
	High	KTGQAPGYTYTAANISK	1	1	1	Smp_033400.1		0	1157083343	5.70225	2	1770.9	-1.58208	49.198	1
	High	TGQAPGYTYTAANISK	3	1	1	Smp_033400.1		0	6196986347	5.15788	2	1642.81	-1.26003	67.558	0
	High	DTDRNDIISYLK	3	1	1	Smp_033400.1		0	8269813784	3.75371	2	1452.73	-0.0795847	103.866	1
	High	VGPNLSGLFGR	2	1	1	Smp_033400.1		0	20758007578	3.34262	2	1116.62	-0.27856	124.517	0
Smp_214060.1	phosphoglycerate kinase 1	190.755	40.87	1	11	11	42	1.0706e+10	416	44.4799	7.28369	10706	700235	0.542551	13.3861
	A4	Sequence	# PSMs	# Proteins	# Protein Groups	Protein Group Accessions	Modifications	ΔCn	Area	XCorr	Charge	MH+ [Da]	ΔM [ppm]	RT [min]	# Missed Cleavages
	High	VSHVSTGGGASLELLEGK	5	1	1	Smp_214060.1		0	1.49385e+09	6.24008	2	1740.91	-1.80814	85.6007	0
	High	ALENPERPFLAILGGAK	5	1	1	Smp_214060.1		0	12917609276	6.23321	2	1796.01	-0.182692	151.092	1
	High	SVVLMSHLGRPDGHK	1	1	1	Smp_214060.1		0	310681893	5.2451	3	1632.87	2.07759	42.4277	1
	High	TIQSGIADGWMGLDIGPK	6	1	1	Smp_214060.1		0	1774109866	5.11668	2	1858.94	0.954809	178.204	0
	High	NGATTIIGGGDTATccAK	2	1	1	Smp_214060.1	C15(Carbamidomethyl); C16(Carbamidomethyl)	0	1.62752e+09	5.02807	2	1767.8	-1.52077	56.2601	0
	High	FHVEEEGKGVSPTGEK	4	1	1	Smp_214060.1		0	2048187642	4.9865	3	1729.84	0.650282	35.5073	1
	High	LGDVYVNDAFGTAHR	5	1	1	Smp_214060.1		0	1.54118e+10	4.95268	2	1634.79	-0.478266	91.8727	0
	High	TIQSGIADGWmGLDIGPK	3	1	1	Smp_214060.1	M11(Oxidation)	0	2.80809e+08	4.70001	2	1874.94	2.0962	174.461	0
	High	NVAIHLPVDFVTADK	3	1	1	Smp_214060.1		0	3.78846e+09	4.6711	2	1638.88	-0.151369	137.494	0
	High	TIVWNGPMGVFEMDK	3	1	1	Smp_214060.1		0	1.33592e+09	4.61855	2	1723.81	-3.00111	181.48	0
	High	AHASmVGcQLPQK	1	1	1	Smp_214060.1	M5(Oxidation); C8(Carbamidomethyl)	0	4.28137e+08	4.22567	2	1442.69	0.90545	35.9318	0
	High	TIVWNGPmGVFEMDK	2	1	1	Smp_214060.1	M8(Oxidation)	0	293916428	3.57003	2	1739.8	-6.85663	181.073	0
	High	AHASMVGcQLPQK	1	1	1	Smp_214060.1	C8(Carbamidomethyl)	0	5.31209e+08	3.49891	2	1426.69	-0.0817327	36.0509	0
	High	FADDANTEIR	1	1	1	Smp_214060.1		0	0	3.22331	2	1151.53	0.920316	43.8216	0
Smp_000660.1	ornithine--oxo-acid transaminase	97.3228	27.91	1	9	9	24	1.01237e+10	430	47.4935	8.49951	10123.7	710359	0.550395	13.3055
	A4	Sequence	# PSMs	# Proteins	# Protein Groups	Protein Group Accessions	Modifications	ΔCn	Area	XCorr	Charge	MH+ [Da]	ΔM [ppm]	RT [min]	# Missed Cleavages
	High	LcVNHEDVRPDIVLLGK	2	1	1	Smp_000660.1	C2(Carbamidomethyl)	0	5833260928	6.3903	3	1977.06	-0.996171	110.288	1
	High	DHGLLAKPTHDTIIR	2	1	1	Smp_000660.1		0	3.71162e+07	5.36872	3	1686.93	0.887766	49.2768	1
	High	YNVLFIADEIQTGLGR	5	1	1	Smp_000660.1		0	5021142480	4.88395	2	1808.95	-0.501191	198.719	0
	High	LAPPLVIKEDELHK	2	1	1	Smp_000660.1		0	6.52196e+09	4.49279	3	1601.93	0.216317	82.4123	1
	High	VLPMNSGVEAGETSIK	5	1	1	Smp_000660.1		0	15943573982	4.21935	2	1631.84	3.73348	86.9174	0
	High	QGFNAWDVcLK	2	1	1	Smp_000660.1	C9(Carbamidomethyl)	0	2.72774e+09	4.13967	2	1337.63	-2.70816	125.309	0
	High	VIFAEGNFWGR	2	1	1	Smp_000660.1		0	1.38397e+09	3.69172	2	1295.65	0.222808	140.209	0
	High	TQSETLTLTSR	2	1	1	Smp_000660.1		0	4.62778e+09	3.25161	2	1236.64	-0.845781	46.5083	0
	High	GLLNAIVIR	2	1	1	Smp_000660.1		0	7.90565e+09	3.03011	2	968.625	-0.327069	126.54	0
Smp_026560.1	calmodulin	49.1292	22.15	1	2	2	10	9.6952e+09	149	16.7998	4.22119	9695.2	720054	0.557907	13.2431
	A4	Sequence	# PSMs	# Proteins	# Protein Groups	Protein Group Accessions	Modifications	ΔCn	Area	XCorr	Charge	MH+ [Da]	ΔM [ppm]	RT [min]	# Missed Cleavages
	High	EAFSLFDKDGDGTITTK	7	1	1	Smp_026560.1		0	18452465185	5.80364	2	1844.89	-0.825628	111.611	1
	High	VFDKDGNGFISAAELR	3	1	1	Smp_026560.1		0	9.37936e+08	5.24606	2	1738.88	1.92581	111.433	1
Smp_143840.1	glycogen phosphorylase	134.245	22.9	1	15	15	36	9.39891e+09	808	93.5418	7.31299	9398.91	729453	0.56519	13.1983
	A4	Sequence	# PSMs	# Proteins	# Protein Groups	Protein Group Accessions	Modifications	ΔCn	Area	XCorr	Charge	MH+ [Da]	ΔM [ppm]	RT [min]	# Missed Cleavages
	High	VQQEVEEAYKDELR	3	1	1	Smp_143840.1		0	12372015498	5.21297	2	1735.84	-2.81999	70.8857	1
	High	WPVTLLEHILPR	3	1	1	Smp_143840.1		0	4.8109e+08	4.43928	3	1473.86	2.00092	176.708	0
	High	NVATSLDFYQALAR	3	1	1	Smp_143840.1		0	1855366980	4.30033	2	1568.81	1.56832	154.003	0
	High	DGFFSPENPHLFK	1	1	1	Smp_143840.1		0	2040572947	3.87026	2	1534.73	1.04719	126.481	0
	High	FLLcADYASYIR	2	1	1	Smp_143840.1	C4(Carbamidomethyl)	0	620813872	3.79249	2	1491.74	4.12161	159.39	0
	High	GIAQLENVTNLK	2	1	1	Smp_143840.1		0	8369668592	3.75094	2	1299.73	-0.484319	104.122	0
	High	DGWQVEEPDEWLR	4	1	1	Smp_143840.1		0	3097665424	3.73045	2	1658.75	0.848821	167.142	0
	High	DSWIVNLNEIAQLK	2	1	1	Smp_143840.1		0	2650139248	3.69132	2	1642.88	1.46116	197.031	0
	High	DIYNSLAFDDR	3	1	1	Smp_143840.1		0	2.09666e+09	3.52005	2	1328.61	-1.03276	123.423	0
	High	YDYGIFEQSIR	3	1	1	Smp_143840.1		0	7455039987	3.44971	2	1390.66	-0.0340932	130.184	0
	High	DIWGVEPSTIK	3	1	1	Smp_143840.1		0	3900884736	3.41875	2	1244.65	1.63186	118.842	0
	High	ILVDLEGLEWK	3	1	1	Smp_143840.1		0	1722582464	3.41132	2	1314.73	1.16365	172.025	0
	High	VLYPNDNFFVGK	2	1	1	Smp_143840.1		0	5494932020	3.13238	2	1412.72	-0.559862	126.682	0
	High	IKANPEIPIcPR	1	1	1	Smp_143840.1	C10(Carbamidomethyl)	0	236553028	3.06385	2	1407.78	1.90925	63.2476	1
	High	DFAELWPNKFQNK	1	1	1	Smp_143840.1		0	460257560	3.03918	2	1636.81	-1.98554	126.963	1
Smp_030370.1	calreticulin	103.586	21.12	1	8	8	28	8.96818e+09	393	45.3493	4.81787	8968.18	738421	0.572138	13.1306
	A4	Sequence	# PSMs	# Proteins	# Protein Groups	Protein Group Accessions	Modifications	ΔCn	Area	XCorr	Charge	MH+ [Da]	ΔM [ppm]	RT [min]	# Missed Cleavages
	High	THLYTLIVNPNNK	3	1	1	Smp_030370.1		0	1294500870	4.9466	2	1526.83	-0.25568	86.7086	0
	High	YKGEWKPVQIDNPEYK	2	1	1	Smp_030370.1		0	3.92303e+09	4.78292	2	1994	0.799531	76.8422	2
	High	VEEGSLEDDWDMLPPK	4	1	1	Smp_030370.1		0	2929922406	4.67941	2	1859.84	0.830828	146.524	0
	High	GEWKPVQIDNPEYK	2	1	1	Smp_030370.1		0	782620959	3.89393	2	1702.84	0.557139	83.1882	1
	High	SPVDPIEDLGLK	3	1	1	Smp_030370.1		0	6011408346	3.77905	2	1282.69	0.309781	133.018	0
	High	IMFGPDIcGMATK	7	1	1	Smp_030370.1	C8(Carbamidomethyl)	0	16970101982	3.58166	2	1440.67	0.691271	132.386	0
	High	ImFGPDIcGMATK	3	1	1	Smp_030370.1	M2(Oxidation); C8(Carbamidomethyl)	0	0	3.50568	2	1456.66	-0.0993321	126.13	0
	High	VEEGSLEDDWDMLPPKK	2	1	1	Smp_030370.1		0	3.59712e+07	3.31747	2	1987.92	-5.11733	121.342	1
	High	VEEGSLEDDWDmLPPK	1	1	1	Smp_030370.1	M12(Oxidation)	0	50814926	3.21558	2	1875.83	-2.38732	148.827	0
	High	DNPEYKGEWTPR	1	1	1	Smp_030370.1		0	1.56912e+07	3.13331	2	1491.69	1.13602	54.7979	1
Smp_102070.1	GST class-mu	131.908	42.56	1	5	6	34	8.93595e+09	195	22.5315	6.80029	8935.95	747357	0.579062	13.1254
	A4	Sequence	# PSMs	# Proteins	# Protein Groups	Protein Group Accessions	Modifications	ΔCn	Area	XCorr	Charge	MH+ [Da]	ΔM [ppm]	RT [min]	# Missed Cleavages
	High	WPLQGWSATFGGGDAPPK	1	1	1	Smp_102070.1		0	437292954	6.39037	2	1871.91	-0.571375	163.044	0
	High	AEISMLEGAILDIR	8	1	1	Smp_102070.1		0	145793039	4.4938	2	1530.82	2.18467	187.701	0
	High	LLLEYLGEAYEER	16	1	1	Smp_102070.1		0	6884175872	4.16767	2	1597.81	0.514333	165.333	0
	High	LGLDFPNLPYYIDGDVK	2	1	1	Smp_102070.1		0	8280819696	4.08718	2	1938.99	0.355821	198.677	0
	High	VDFLNQLPGMLK	4	1	1	Smp_102070.1		0	11043270544	3.41058	2	1374.74	-0.191108	172.929	0
	High	VDFLNQLPGmLK	1	1	1	Smp_102070.1	M10(Oxidation)	0	2635644174	3.16732	2	1390.74	-0.657945	172.346	0
	High	LTQSMAILR	2	2	2	Smp_102070.1;Smp_163610.1		0	7.48375e+09	3.12983	2	1032.59	0.593444	67.4072	0
Smp_072330.1	heat shock protein	185.376	26.28	2	15	15	47	8729641744	704	80.5195	4.97021	8729.64	756087	0.585826	13.0917
	A4	Sequence	# PSMs	# Proteins	# Protein Groups	Protein Group Accessions	Modifications	ΔCn	Area	XCorr	Charge	MH+ [Da]	ΔM [ppm]	RT [min]	# Missed Cleavages
	High	ELISNASDALDKLR	2	1	1	Smp_072330.1		0	2680007321	5.416	3	1544.83	0.77317	111.762	1
	High	NPEDITTEEYAEFYK	4	1	1	Smp_072330.1		0	3911102028	5.41044	2	1848.82	-0.748404	127.916	0
	High	MKPEQQDIYYITGESK	2	1	1	Smp_072330.1		0	3020741110	5.37842	2	1929.92	-1.01418	87.0726	1
	High	SLTDPSVLDTGEEMYIK	5	1	1	Smp_072330.1		0	2.96607e+09	4.95042	2	1897.91	1.31823	150.045	0
	High	SLTNDWEDHLAVK	1	1	1	Smp_072330.1		0	3759165950	4.48138	2	1527.74	-0.345325	100.474	0
	High	EAGTLTVLDTGIGMTK	7	1	1	Smp_072330.1		0	5784385712	4.38155	2	1606.84	1.74708	133.827	0
	High	RAPIDMFEGTR	1	1	1	Smp_072330.1		0	4.69665e+09	4.24207	2	1292.64	-1.42591	70.8455	1
	High	SLTDPSVLDTGEEmYIK	3	1	1	Smp_072330.1	M14(Oxidation)	0	177300106	4.24196	2	1913.91	1.41285	149.29	0
	High	GVVDSEDLPLNISR	4	2	1	Smp_072330.1		0	4586917785	4.17222	2	1513.79	-0.113121	125.256	0
	High	HSSFINYPIK	2	1	1	Smp_072330.1		0	2611548647	3.99328	2	1205.63	-0.883088	64.1993	0
	High	QAVMNSPFAEK	1	1	1	Smp_072330.1		0	2.79555e+09	3.9454	2	1221.6	3.80378	58.8885	0
	High	ELISNASDALDK	3	1	1	Smp_072330.1		0	15055542272	3.94018	2	1275.64	1.04988	72.3735	0
	High	FYSSASGDEMISLK	3	1	1	Smp_072330.1		0	2.27408e+08	3.60269	2	1534.71	-0.273229	107.224	0
	High	HFSVEGQLEFR	5	1	1	Smp_072330.1		0	113946140	3.60116	2	1348.66	-0.184724	100.401	0
	High	EDQLEYLEER	2	1	1	Smp_072330.1		0	5348997248	3.59842	2	1323.61	-0.723041	89.8412	0
	High	QAVmNSPFAEK	1	1	1	Smp_072330.1	M4(Oxidation)	0	711425869	3.48185	2	1237.59	1.05757	58.9526	0
	High	DGLQLPESEEEKK	1	1	1	Smp_072330.1		0	774654914	3.16629	2	1501.74	-1.89395	52.7252	1
Smp_194770.1	creatine kinase	198.795	31.51	1	18	18	48	8160899352	730	81.9758	7.89893	8160.9	764248	0.592149	12.9945
	A4	Sequence	# PSMs	# Proteins	# Protein Groups	Protein Group Accessions	Modifications	ΔCn	Area	XCorr	Charge	MH+ [Da]	ΔM [ppm]	RT [min]	# Missed Cleavages
	High	LGLTELQAAHEMAEGVAK	3	1	1	Smp_194770.1		0	11364757128	6.19124	3	1867.96	1.05407	127.793	0
	High	SLSFTDLNTYGNLVVSTR	3	1	1	Smp_194770.1		0	1.91997e+08	6.00204	2	1987.03	6.91574	175.81	0
	High	LGLTELDAVTEMHSGVR	6	1	1	Smp_194770.1		0	6512168656	5.37335	2	1827.92	-2.72256	131.431	0
	High	GAPEGVMPVEPLTYLAK	4	1	1	Smp_194770.1		0	2567019948	4.76984	2	1771.93	2.06557	158.515	0
	High	YGYITccPSNLGTSMR	3	1	1	Smp_194770.1	C6(Carbamidomethyl); C7(Carbamidomethyl)	0	638893674	4.67809	2	1879.81	-1.2791	107.059	0
	High	TTHGATLAHMIR	1	1	1	Smp_194770.1		0	2.25942e+08	4.397	3	1308.68	0.470908	34.4397	0
	High	DFFDAVIADYHK	4	1	1	Smp_194770.1		0	1120132197	4.32077	2	1440.68	-1.16565	156.141	0
	High	mQVESLQNLQAK	4	1	1	Smp_194770.1	N-Term(Acetyl)	0	6605772272	4.10174	2	1430.73	1.81008	132.079	0
	High	LGLTELDAVTEmHSGVR	2	1	1	Smp_194770.1	M12(Oxidation)	0	5.57929e+07	3.93239	2	1843.92	0.588382	130.558	0
	High	IKLEQVISGALK	1	1	1	Smp_194770.1		0	1504731768	3.8901	2	1298.81	1.57122	118.346	1
	High	TVEGFGFGPTLTK	3	1	1	Smp_194770.1		0	5310956376	3.88896	2	1353.7	-0.149063	120.45	0
	High	HPAPTFGDLSK	2	1	1	Smp_194770.1		0	4414972108	3.871	2	1169.59	-1.86412	44.0879	0
	High	SVEDFLFPTIMSK	3	1	1	Smp_194770.1		0	703834208	3.77565	2	1513.76	1.06054	187.162	0
	High	DAGGYIDWPTGR	2	1	1	Smp_194770.1		0	1.27674e+09	3.7693	2	1307.6	-0.328451	116.222	0
	High	ScDLNAYETFR	2	1	1	Smp_194770.1	C2(Carbamidomethyl)	0	3613736906	3.581	2	1375.59	-0.59293	91.0161	0
	High	IISmQQGGNLAAVYK	1	1	1	Smp_194770.1	M4(Oxidation)	0	91471152	3.30834	2	1608.84	2.12571	78.2547	0
	High	QLVEDHFLFK	1	1	1	Smp_194770.1		0	525126720	3.2138	2	1275.67	-0.180351	101.63	0
	High	LPFGDLDPTGK	1	1	1	Smp_194770.1		0	0	3.15774	2	1159.6	0.931498	109.595	0
	High	LEQVISGALK	1	1	1	Smp_194770.1		0	983924624	3.08945	2	1057.62	-0.529405	66.9378	0
	High	IISMQQGGNLAAVYK	1	1	1	Smp_194770.1		0	561677476	3.03872	2	1592.85	-0.892069	105.957	0
Smp_005350.1	Calcium binding protein	84.4889	13.32	1	5	5	20	8.10923e+09	503	57.9029	8.79248	8109.23	772357	0.598432	12.9854
	A4	Sequence	# PSMs	# Proteins	# Protein Groups	Protein Group Accessions	Modifications	ΔCn	Area	XCorr	Charge	MH+ [Da]	ΔM [ppm]	RT [min]	# Missed Cleavages
	High	DTDTDGSGFVDFDEFYK	6	1	1	Smp_005350.1		0	2261283480	5.53771	2	1957.8	0.395379	176.544	0
	High	GLGDDLTEEEIDDMIR	3	1	1	Smp_005350.1		0	910213558	5.5179	2	1820.82	-2.08613	172.73	0
	High	GLGDDLTEEEIDDmIR	3	1	1	Smp_005350.1	M14(Oxidation)	0	838733354	4.25091	2	1836.81	-1.55914	172.754	0
	High	IDDFTIQEDQVK	4	1	1	Smp_005350.1		0	12386740320	4.19808	2	1450.71	0.351048	89.4036	0
	High	ALNLTVKPDTLK	3	1	1	Smp_005350.1		0	6772978130	3.67534	2	1312.78	-1.43016	72.3873	1
	High	RGEIDVEDLR	1	1	1	Smp_005350.1		0	5167986000	3.29367	2	1201.62	-1.40243	56.8059	1
Smp_085540.1	myosin heavy chain	340.08	26.72	1	33	33	79	7.67705e+09	1493	170.993	5.49072	7677.05	780034	0.60438	12.9063
	A4	Sequence	# PSMs	# Proteins	# Protein Groups	Protein Group Accessions	Modifications	ΔCn	Area	XCorr	Charge	MH+ [Da]	ΔM [ppm]	RT [min]	# Missed Cleavages
	High	NLSDEIHDLTEQLGEGGR	5	1	1	Smp_085540.1		0	1479255363	7.1364	2	1982.95	2.6948	173.875	0
	High	AELDDAHNQVDSIMK	3	1	1	Smp_085540.1		0	4.22372e+09	6.90376	2	1685.78	-2.71274	82.5275	0
	High	TQEALQAEEDKVNHLNK	3	1	1	Smp_085540.1		0	1.01663e+09	6.5129	3	1966.98	-1.36379	56.3205	1
	High	QSDAINELADQLDQANK	5	1	1	Smp_085540.1		0	1448171520	6.14054	2	1872.89	0.140455	136.717	0
	High	LADEEDQAANLTEVK	2	1	1	Smp_085540.1		0	7085212509	5.73757	2	1645.79	0.625132	80.1113	0
	High	QLEEAESQLSQLNK	3	1	1	Smp_085540.1		0	2310057577	5.49788	2	1616.81	-0.982517	88.0649	0
	High	DPLVSNLFTPVVGEPGKK	3	1	1	Smp_085540.1		0	736596880	5.33528	3	1897.05	1.78149	143.489	1
	High	AKLESTLDEMEENLAR	5	1	1	Smp_085540.1		0	846867312	5.2542	2	1848.9	-1.81879	131.253	1
	High	AQLEEVHEQMEGLR	2	1	1	Smp_085540.1		0	5377445063	5.08302	3	1668.8	0.645299	76.0721	0
	High	TLQSEMAQQDEMIGK	3	1	1	Smp_085540.1		0	3035417234	4.64414	2	1708.79	-0.718912	93.0734	0
	High	LcDEAFEVLGFNDDEK	3	1	1	Smp_085540.1	C2(Carbamidomethyl)	0	327587904	4.45057	2	1900.83	1.30473	162.32	0
	High	IAGADIEHYLLEK	1	1	1	Smp_085540.1		0	3266221974	4.41144	3	1471.78	-1.22532	128.744	0
	High	LQGELEDLMVDVER	4	1	1	Smp_085540.1		0	2057165050	4.37873	2	1645.81	1.90835	165.041	0
	High	FEDEQGLVAQLQR	2	1	1	Smp_085540.1		0	1071908896	4.35148	2	1532.77	-0.469986	115.742	0
	High	ENQSILITGESGAGK	2	1	1	Smp_085540.1		0	4634226106	4.34999	2	1503.76	-0.0406467	62.1127	0
	High	GQNLNQVTYAVSALAK	1	1	1	Smp_085540.1		0	1142236131	4.187	2	1676.9	-0.519858	129.922	0
	High	ELEEQNVTVLQQK	2	1	1	Smp_085540.1		0	5373281303	4.15059	2	1557.81	-1.33473	74.6432	0
	High	FPIYTEQVALK	2	1	1	Smp_085540.1		0	3158903571	4.11247	2	1308.72	0.306515	114.621	0
	High	AELDDAHNQVDSImK	1	1	1	Smp_085540.1	M14(Oxidation)	0	88409163	4.05147	2	1701.77	-0.273032	81.8193	0
	High	IKQQLSAQLEEAR	1	1	1	Smp_085540.1		0	456680138	4.00649	2	1513.83	-1.08246	49.3471	1
	High	QQLSAQLEEAR	1	1	1	Smp_085540.1		0	4583919904	3.98377	2	1272.65	0.217902	52.682	0
	High	YADSQAELENAQR	1	1	1	Smp_085540.1		0	1955663200	3.90912	2	1494.68	0.293939	44.8549	0
	High	IQELEEDLEAER	2	1	1	Smp_085540.1		0	3112854958	3.90714	2	1473.71	-0.653559	89.5841	0
	High	LQNEQAIATMR	2	1	1	Smp_085540.1		0	4284026289	3.77309	2	1274.65	-0.912191	51.3326	0
	High	cTTSIcNMGEMK	1	1	1	Smp_085540.1	C1(Carbamidomethyl); C6(Carbamidomethyl)	0	590916095	3.75413	2	1431.57	-1.05494	54.9474	0
	High	LQGELEDLmVDVER	2	1	1	Smp_085540.1	M9(Oxidation)	0	235456176	3.75115	2	1661.8	-0.485865	163.87	0
	High	IQELESEAESAK	1	1	1	Smp_085540.1		0	4511308992	3.73688	2	1333.65	0.190304	45.9603	0
	High	LESTLDEMEENLAR	1	1	1	Smp_085540.1		0	329139680	3.67721	2	1649.76	-4.03012	129.888	0
	High	LADEEDQAANLTEVKK	1	1	1	Smp_085540.1		0	65456185	3.66036	2	1773.88	-2.30986	59.9566	1
	High	ALESQLQEVSVK	2	1	1	Smp_085540.1		0	9699881674	3.64757	2	1330.72	-0.16109	78.3281	0
	High	AKLESTLDEmEENLAR	1	1	1	Smp_085540.1	M10(Oxidation)	0	6.68808e+07	3.64246	2	1864.9	-0.058351	131.397	1
	High	TLQSEmAQQDEMIGK	2	1	1	Smp_085540.1	M6(Oxidation)	0	47530555	3.50896	2	1724.78	-1.72741	92.1839	0
	High	DVEDLESSLQK	3	1	1	Smp_085540.1		0	1628370560	3.39359	2	1262.61	-1.43415	90.5762	0
	High	ATQETVDDLER	2	1	1	Smp_085540.1		0	1468792784	3.32999	2	1276.6	-1.33964	44.1295	0
	High	NLQSTSPSFIR	2	1	1	Smp_085540.1		0	2576145093	3.15666	2	1249.65	-0.162756	69.0002	0
	High	KYADSQAELENAQR	1	1	1	Smp_085540.1		0	7.38968e+07	3.06644	2	1622.79	5.6872	35.574	1
	High	LQGELQQLR	1	1	1	Smp_085540.1		0	6246054400	3.01015	2	1084.61	0.363654	52.3728	0
Smp_126480.1	calponin	67.9008	28.93	1	5	5	18	7664977359	197	21.8668	8.07471	7664.98	787699	0.610319	12.9041
	A4	Sequence	# PSMs	# Proteins	# Protein Groups	Protein Group Accessions	Modifications	ΔCn	Area	XCorr	Charge	MH+ [Da]	ΔM [ppm]	RT [min]	# Missed Cleavages
	High	NGFQGPVcGPKPTYSQPR	1	1	1	Smp_126480.1	C8(Carbamidomethyl)	0	1653835920	5.71146	3	1989.96	0.0718081	63.7253	1
	High	AGEGIIGLQAGTNK	2	1	1	Smp_126480.1		0	2602556880	4.28809	2	1328.71	-1.81089	67.6404	0
	High	EcLFQTVDLFEAR	4	1	1	Smp_126480.1	C2(Carbamidomethyl)	0	9205016760	3.98311	2	1627.77	-2.28375	175.027	0
	High	FLDLSEAYGVPR	10	1	1	Smp_126480.1		0	11187358437	3.76792	2	1366.71	3.51382	149.736	0
	High	NGFQGPVcGPK	1	1	1	Smp_126480.1	C8(Carbamidomethyl)	0	1.31061e+08	3.34826	2	1160.55	0.560477	41.1019	0
Smp_056760.1	protein disulfide isomerase	211.741	36.51	1	14	14	50	7.48545e+09	482	54.1267	5.04639	7485.45	795185	0.616119	12.8699
	A4	Sequence	# PSMs	# Proteins	# Protein Groups	Protein Group Accessions	Modifications	ΔCn	Area	XCorr	Charge	MH+ [Da]	ΔM [ppm]	RT [min]	# Missed Cleavages
	High	HFIQVESVPLVSEFSQK	12	1	1	Smp_056760.1		0	2234952016	6.19918	2	1974.04	1.82847	152.655	0
	High	STDHSDLVDKLTEVAR	4	1	1	Smp_056760.1		0	2777937716	5.36329	2	1785.9	0.308936	99.9161	1
	High	NSEEVIDYTGDR	3	1	1	Smp_056760.1		0	6519904088	4.52014	2	1397.62	0.863557	61.7093	0
	High	VDATVEEELAFK	10	1	1	Smp_056760.1		0	90071920	4.48711	2	1350.68	2.0396	120.887	0
	High	MDATVNEVEDLK	2	1	1	Smp_056760.1		0	5095522961	4.168	2	1363.64	0.169876	87.1655	0
	High	SKPSVEYIDSLDScK	1	1	1	Smp_056760.1	C14(Carbamidomethyl)	0	557220736	3.98236	2	1727.81	-0.485217	76.6465	1
	High	DTDSLDLADFEK	5	1	1	Smp_056760.1		0	2.11975e+09	3.91128	2	1368.62	3.31724	132.757	0
	High	ALAPVWDELGETFK	3	1	1	Smp_056760.1		0	3046534752	3.87655	2	1575.81	3.90258	178.272	0
	High	VEYTGGTLENLK	2	1	1	Smp_056760.1		0	1125610498	3.74605	2	1323.68	-0.458498	76.4294	0
	High	TAGVVFGSPIQK	1	1	1	Smp_056760.1		0	8591234107	3.70986	2	1203.67	-0.503691	77.3995	0
	High	DSDAIVNWcLR	3	1	1	Smp_056760.1	C9(Carbamidomethyl)	0	804756592	3.66168	2	1348.63	-2.32221	128.389	0
	High	NEQPIDFGGER	1	1	1	Smp_056760.1		0	6380227056	3.31684	2	1261.58	-2.68008	60.3044	0
	High	IIELGEETTK	1	1	1	Smp_056760.1		0	7345226444	3.23164	2	1132.61	0.229187	54.0067	0
	High	ANIAILGFIK	2	1	1	Smp_056760.1		0	1291093750	3.09502	2	1059.66	2.32682	150.345	0
Smp_053300.1	histone H4	65.9546	34.95	2	5	5	18	7249331886	103	11.3604	11.356	7249.33	802434	0.621736	12.8236
	A4	Sequence	# PSMs	# Proteins	# Protein Groups	Protein Group Accessions	Modifications	ΔCn	Area	XCorr	Charge	MH+ [Da]	ΔM [ppm]	RT [min]	# Missed Cleavages
	High	TVTAMDVVYALKR	2	2	1	Smp_053300.1		0	435022668	4.29054	2	1466.8	0.169966	126.118	1
	High	DNIQGITKPAIR	4	1	1	Smp_053300.1		0	5028373658	3.87202	2	1325.75	-0.592934	54.4948	1
	High	TVTAMDVVYALK	5	2	1	Smp_053300.1		0	1009475780	3.87053	2	1310.7	0.504537	144.999	0
	High	RISGLIYEETR	1	2	1	Smp_053300.1		0	586206418	3.85987	2	1336.72	-1.0194	62.4423	1
	High	ISGLIYEETR	4	2	1	Smp_053300.1		0	15710146220	3.7299	2	1180.62	2.19323	76.2562	0
	High	TVTAmDVVYALK	2	2	1	Smp_053300.1	M5(Oxidation)	0	3.50179e+07	3.72865	2	1326.7	0.558843	189.103	0
Smp_202690.1	universal stress protein	15.9174	21.01	1	2	2	4	7125063382	138	15.24	8.646	7125.06	809559	0.627257	12.7987
	A4	Sequence	# PSMs	# Proteins	# Protein Groups	Protein Group Accessions	Modifications	ΔCn	Area	XCorr	Charge	MH+ [Da]	ΔM [ppm]	RT [min]	# Missed Cleavages
	High	VVLLPIDGSEHAER	3	1	1	Smp_202690.1		0	11788478294	4.6157	3	1534.82	-0.383607	83.5252	0
	High	SIEDHNANLIIMGSR	1	1	1	Smp_202690.1		0	2461648470	4.16402	3	1669.84	1.40423	88.8504	0
Smp_105020.1	titin	121.84	15.26	1	9	9	28	6966057408	760	83.1283	4.71631	6966.06	816525	0.632654	12.7661
	A4	Sequence	# PSMs	# Proteins	# Protein Groups	Protein Group Accessions	Modifications	ΔCn	Area	XCorr	Charge	MH+ [Da]	ΔM [ppm]	RT [min]	# Missed Cleavages
	High	GLLAIEAIEANLHAPR	10	1	1	Smp_105020.1		0	4212600000	5.79921	2	1687.95	1.77888	164.953	0
	High	AIEEVDQLDGDEYR	3	1	1	Smp_105020.1		0	3265612500	4.86987	2	1651.73	-9.8201	94.0097	0
	High	ITGSLELGIASLK	4	1	1	Smp_105020.1		0	1150952840	4.44865	2	1301.77	1.54985	132.765	0
	High	IYSDGAINYLEMNR	3	1	1	Smp_105020.1		0	6703501680	4.32655	2	1658.78	-1.8349	128.813	0
	High	TKPSAQTIMEMER	2	1	1	Smp_105020.1		0	353191797	3.73792	2	1521.74	-1.78021	63.2795	1
	High	IAPPGDLQVQWFK	2	1	1	Smp_105020.1		0	9432930256	3.65782	2	1498.81	2.52089	151.553	0
	High	SILDQQSINHLK	1	1	1	Smp_105020.1		0	1.2621e+09	3.45782	2	1395.76	0.335146	70.9655	0
	High	LHVIAENQLGK	2	1	1	Smp_105020.1		0	4761740288	3.45575	2	1221.69	-1.54578	44.6096	0
	High	DGVALSAGSR	1	1	1	Smp_105020.1		0	6.66585e+08	3.1113	2	932.48	0.218409	30.9	0
Smp_031770.1	tropomyosin	91.5938	31.1	2	2	9	24	6.74033e+09	299	34.6466	4.85596	6740.33	823265	0.637876	12.7186
	A4	Sequence	# PSMs	# Proteins	# Protein Groups	Protein Group Accessions	Modifications	ΔCn	Area	XCorr	Charge	MH+ [Da]	ΔM [ppm]	RT [min]	# Missed Cleavages
	High	LDKENAVDEADQLEAK	4	6	3	Smp_031770.14;Smp_031770.11;Smp_031770.1		0	5.79475e+09	6.55472	2	1787.87	-0.39231	70.7031	1
	High	QLEDELESTETR	4	7	3	Smp_031770.11;Smp_031770.14;Smp_031770.1		0	5083542620	4.42324	2	1449.67	-3.00626	69.9301	0
	High	ATEAEAEVASLQK	3	6	3	Smp_031770.14;Smp_031770.11;Smp_031770.1		0	8503456384	4.06957	2	1346.68	-0.46372	59.432	0
	High	KLAITEVELER	3	5	3	Smp_031770.11;Smp_031770.14;Smp_031770.1		0	3151575308	3.64737	2	1300.75	-0.784128	79.7993	1
	High	SLEISEQEAAQR	2	2	2	Smp_031770.14;Smp_031770.1		0	2564401364	3.64132	2	1360.67	-1.27481	51.5202	0
	High	ITELEEELR	5	4	3	Smp_031770.11;Smp_031770.14;Smp_031770.1		0	3459779264	3.33141	2	1131.59	-2.45489	78.292	0
	High	LAITEVELER	1	5	3	Smp_031770.11;Smp_031770.14;Smp_031770.1		0	904116440	3.29939	2	1172.65	0.482888	100.527	0
	High	ESTFMAEDADR	1	2	1	Smp_031770.1		0	197720954	3.08189	2	1271.52	-1.35166	46.4322	0
	High	INQLEEQLK	1	2	1	Smp_031770.1		0	5922774100	3.07429	2	1114.61	1.06449	50.3605	0
Smp_065610.1	pyruvate kinase isozymes M1:M2	337.052	40.24	1	16	16	89	6492528412	497	54.7499	7.09326	6492.53	829758	0.642907	12.6646
	A4	Sequence	# PSMs	# Proteins	# Protein Groups	Protein Group Accessions	Modifications	ΔCn	Area	XCorr	Charge	MH+ [Da]	ΔM [ppm]	RT [min]	# Missed Cleavages
	High	KGVNLPGAHVDLPAVSEK	5	1	1	Smp_065610.1		0	6359212768	6.37982	3	1831.01	-0.34643	90.8486	1
	High	FAVEHNVDMVFASFIR	7	1	1	Smp_065610.1		0	6.71249e+08	5.83605	3	1881.93	0.142754	181.892	0
	High	TVEMLQNMITSGMNIAR	14	1	1	Smp_065610.1		0	217648320	5.71267	3	1908.94	0.897813	182.868	0
	High	GVNLPGAHVDLPAVSEK	3	1	1	Smp_065610.1		0	6682903562	5.22588	2	1702.91	-0.185797	108.728	0
	High	TGLINGSGTAEVSLEVGHK	3	1	1	Smp_065610.1		0	0	4.68403	2	1868.98	2.8951	113.711	0
	High	GVNLPGAHVDLPAVSEKDK	1	1	1	Smp_065610.1		0	152008868	4.67067	3	1946.03	-0.280438	93.6903	1
	High	IFVDDGLLSLVVLDK	2	1	1	Smp_065610.1		0	3046212569	4.58942	2	1645.94	-1.54627	206.642	0
	High	TVEMLQNmITSGMNIAR	17	1	1	Smp_065610.1	M8(Oxidation)	0	108076496	4.531	3	1924.94	4.45151	183.79	0
	High	FAVEHNVDmVFASFIR	1	1	1	Smp_065610.1	M9(Oxidation)	0	1.2935e+08	4.48533	3	1897.92	-1.35986	181.975	0
	High	FNEILDVVDGIMVAR	8	1	1	Smp_065610.1		0	5021942280	4.47653	2	1690.88	-1.96278	201.25	0
	High	TVEmLQNmITSGMNIAR	10	1	1	Smp_065610.1	M4(Oxidation); M8(Oxidation)	0	5.95328e+07	4.44839	3	1940.93	1.72028	184.093	0
	High	LNFSHGSHEYHAETIK	2	1	1	Smp_065610.1		0	2111182129	4.27508	3	1869.89	1.94254	39.3866	0
	High	GPDYLEcEVENGGK	3	1	1	Smp_065610.1	C7(Carbamidomethyl)	0	2349233712	4.16852	2	1566.67	-0.32152	83.2179	0
	High	cNESILYVDYR	3	1	1	Smp_065610.1	C1(Carbamidomethyl)	0	1.77826e+09	4.02918	2	1431.66	-1.3147	102.077	0
	High	GLYPLETVQTMHR	2	1	1	Smp_065610.1		0	4833821052	3.71597	2	1544.79	-0.976261	95.324	0
	High	QLLGDNGAYIK	1	1	1	Smp_065610.1		0	4908052568	3.59592	2	1191.63	-1.71871	74.3608	0
	High	EAASTLKPFPR	2	1	1	Smp_065610.1		0	6435468906	3.41322	2	1216.67	1.1985	41.2908	1
	High	FNEILDVVDGImVAR	2	1	1	Smp_065610.1	M12(Oxidation)	0	2713724524	3.1175	2	1706.88	3.8954	204.055	0
	High	GDLGIEIPAEK	2	1	1	Smp_065610.1		0	0	3.11332	2	1141.61	1.09701	95.7225	0
	High	GVHPIYYGESR	1	1	1	Smp_065610.1		0	6187491400	3.09521	2	1277.63	1.93095	38.8743	0
Smp_031770.14	tropomyosin	92.1963	31.34	1	1	8	24	6.46058e+09	284	32.5285	4.58936	6460.58	836218	0.647913	12.6574
	A4	Sequence	# PSMs	# Proteins	# Protein Groups	Protein Group Accessions	Modifications	ΔCn	Area	XCorr	Charge	MH+ [Da]	ΔM [ppm]	RT [min]	# Missed Cleavages
	High	LDKENAVDEADQLEAK	4	6	3	Smp_031770.14;Smp_031770.11;Smp_031770.1		0	5.79475e+09	6.55472	2	1787.87	-0.39231	70.7031	1
	High	QLEDELESTETR	4	7	3	Smp_031770.11;Smp_031770.14;Smp_031770.1		0	5083542620	4.42324	2	1449.67	-3.00626	69.9301	0
	High	ATEAEAEVASLQK	3	6	3	Smp_031770.14;Smp_031770.11;Smp_031770.1		0	8503456384	4.06957	2	1346.68	-0.46372	59.432	0
	High	ALSEELDSTFAELTGN	2	1	1	Smp_031770.14		0	1750485948	3.66094	2	1696.79	-0.991826	200.264	0
	High	KLAITEVELER	3	5	3	Smp_031770.11;Smp_031770.14;Smp_031770.1		0	3151575308	3.64737	2	1300.75	-0.784128	79.7993	1
	High	SLEISEQEAAQR	2	2	2	Smp_031770.14;Smp_031770.1		0	2564401364	3.64132	2	1360.67	-1.27481	51.5202	0
	High	ITELEEELR	5	4	3	Smp_031770.11;Smp_031770.14;Smp_031770.1		0	3459779264	3.33141	2	1131.59	-2.45489	78.292	0
	High	LAITEVELER	1	5	3	Smp_031770.11;Smp_031770.14;Smp_031770.1		0	904116440	3.29939	2	1172.65	0.482888	100.527	0
Smp_031770.11	tropomyosin	86.2465	30.99	4	2	8	22	6.46058e+09	284	32.8178	4.77979	6460.58	842679	0.652918	12.6574
	A4	Sequence	# PSMs	# Proteins	# Protein Groups	Protein Group Accessions	Modifications	ΔCn	Area	XCorr	Charge	MH+ [Da]	ΔM [ppm]	RT [min]	# Missed Cleavages
	High	LDKENAVDEADQLEAK	4	6	3	Smp_031770.14;Smp_031770.11;Smp_031770.1		0	5.79475e+09	6.55472	2	1787.87	-0.39231	70.7031	1
	High	QLEDELESTETR	4	7	3	Smp_031770.11;Smp_031770.14;Smp_031770.1		0	5083542620	4.42324	2	1449.67	-3.00626	69.9301	0
	High	LEETLEAEQLNHTNLR	1	4	1	Smp_031770.11		0	41809579	4.12286	2	1909.96	0.512388	84.7113	0
	High	ATEAEAEVASLQK	3	6	3	Smp_031770.14;Smp_031770.11;Smp_031770.1		0	8503456384	4.06957	2	1346.68	-0.46372	59.432	0
	High	SLEISEQELNK	1	2	1	Smp_031770.11		0	386290460	3.70753	2	1289.65	-6.07219	68.9695	0
	High	KLAITEVELER	3	5	3	Smp_031770.11;Smp_031770.14;Smp_031770.1		0	3151575308	3.64737	2	1300.75	-0.784128	79.7993	1
	High	ITELEEELR	5	4	3	Smp_031770.11;Smp_031770.14;Smp_031770.1		0	3459779264	3.33141	2	1131.59	-2.45489	78.292	0
	High	LAITEVELER	1	5	3	Smp_031770.11;Smp_031770.14;Smp_031770.1		0	904116440	3.29939	2	1172.65	0.482888	100.527	0
Smp_126540.1	collagen alpha	68.9629	11.98	1	10	10	18	6.2518e+09	1377	152.01	5.14795	6251.8	848931	0.657762	12.6101
	A4	Sequence	# PSMs	# Proteins	# Protein Groups	Protein Group Accessions	Modifications	ΔCn	Area	XCorr	Charge	MH+ [Da]	ΔM [ppm]	RT [min]	# Missed Cleavages
	High	GDPGEcScLSDAADNPSPK	2	1	1	Smp_126540.1	C6(Carbamidomethyl); C8(Carbamidomethyl)	0	539193596	4.69914	2	1976.79	-1.0291	60.2489	0
	High	IQPPSGDVLYSVPALR	3	1	1	Smp_126540.1		0	2217403487	4.65207	2	1711.94	1.26623	147.351	0
	High	IDGAIVLDNGLVK	3	1	1	Smp_126540.1		0	1.25183e+09	4.32272	2	1326.76	0.58496	124.973	0
	High	GDPGPPGFcTIDQcK	2	1	1	Smp_126540.1	C9(Carbamidomethyl); C14(Carbamidomethyl)	0	272462940	4.04607	2	1648.71	-1.16586	87.0765	0
	High	LDTGQLVAPSSR	2	1	1	Smp_126540.1		0	11788453752	3.98185	2	1243.66	-0.622052	64.6958	0
	High	HTGEQVEGAPVDSR	1	1	1	Smp_126540.1		0	8.6804e+07	3.64311	2	1481.7	-0.3685	24.3966	0
	High	GDPGEVDLTSDQSISVIK	2	1	1	Smp_126540.1		0	48231912	3.5811	2	1859.92	0.205575	124.061	0
	High	EAAIPGPQGPPGEK	1	1	1	Smp_126540.1		0	473831732	3.57242	2	1347.68	-4.0122	50.4488	0
	High	LTGDPVIFDR	1	1	1	Smp_126540.1		0	0	3.20694	2	1132.6	0.446782	88.4404	0
	High	DAVYSEDGLIR	1	1	1	Smp_126540.1		0	4749557544	3.04627	2	1237.6	-0.852698	86.679	0
Smp_141610.1	cathepsin b	98.1808	21.61	1	6	6	22	6.01283e+09	347	39.0817	6.12549	6012.83	854944	0.662421	12.5538
	A4	Sequence	# PSMs	# Proteins	# Protein Groups	Protein Group Accessions	Modifications	ΔCn	Area	XCorr	Charge	MH+ [Da]	ΔM [ppm]	RT [min]	# Missed Cleavages
	High	GKNEcGIESDVNAGIPK	2	1	1	Smp_141610.1	C5(Carbamidomethyl)	0	2824751512	6.87741	2	1787.86	-2.20433	64.2124	1
	High	SGVYQHVSGALLGGHAVR	2	1	1	Smp_141610.1		0	1484362324	5.55357	4	1807.96	-0.102827	78.1493	0
	High	IHSNPEAIMLELMR	12	1	1	Smp_141610.1		0	1.42483e+09	5.33506	3	1653.85	1.9848	157.542	0
	High	NEcGIESDVNAGIPK	1	1	1	Smp_141610.1	C3(Carbamidomethyl)	0	210862904	4.3939	2	1602.74	-2.92532	83.8112	0
	High	VEWPHcPSISEIR	1	1	1	Smp_141610.1	C6(Carbamidomethyl)	0	0	4.25787	3	1609.78	-1.36268	105.385	0
	High	IHSNPEAImLELMR	1	1	1	Smp_141610.1	M9(Oxidation)	0	182107562	4.23487	3	1669.84	2.12342	156.688	0
	High	TNcQPGYNIPYEK	3	1	1	Smp_141610.1	C3(Carbamidomethyl)	0	13729386512	3.66999	2	1583.71	-2.18181	71.2389	0
Smp_017730.1	200-kDa GPI-anchored surface glycoprotein	163.329	13.16	1	15	15	41	5.75691e+09	1656	186.416	5.12256	5756.91	860701	0.666882	12.4911
	A4	Sequence	# PSMs	# Proteins	# Protein Groups	Protein Group Accessions	Modifications	ΔCn	Area	XCorr	Charge	MH+ [Da]	ΔM [ppm]	RT [min]	# Missed Cleavages
	High	NPEDTLSSGVWLSELK	4	1	1	Smp_017730.1		0	5.50776e+09	5.44911	2	1774.89	0.58433	166.44	0
	High	DGQcSTDNNDIITcTR	4	1	1	Smp_017730.1	C4(Carbamidomethyl); C14(Carbamidomethyl)	0	686254224	5.24809	2	1869.77	-1.07138	59.2328	0
	High	METGSIMTNDNDFSK	4	1	1	Smp_017730.1		0	2881431577	5.12432	2	1689.71	-0.235103	82.7936	0
	High	IQIIPSKEDDKTIMVDK	2	1	1	Smp_017730.1		0	3.87022e+09	4.83608	4	1973.06	-0.712313	84.4752	2
	High	TASPGQLDWMLPSGEK	4	1	1	Smp_017730.1		0	1757106160	4.58248	2	1716.83	0.0583892	134.592	0
	High	GILPmDSDEAAESLSK	3	1	1	Smp_017730.1	M5(Oxidation)	0	62153959	4.57752	2	1678.78	-2.9092	122.162	0
	High	AYHQLDENNVDSQLK	1	1	1	Smp_017730.1		0	5553951056	4.38433	3	1773.84	0.397575	56.027	0
	High	VTIPETNDDSDEILEK	3	1	1	Smp_017730.1		0	2192629216	4.26675	2	1817.86	-2.36204	107.034	0
	High	GILPMDSDEAAESLSK	3	1	1	Smp_017730.1		0	4225123940	4.19621	2	1662.79	0.171405	121.774	0
	High	TYSVTSVHFVTSK	2	1	1	Smp_017730.1		0	2.72618e+09	3.9232	2	1455.75	-0.419934	73.4381	0
	High	LQWVYIPLNTDNK	2	1	1	Smp_017730.1		0	1382700960	3.76363	2	1603.85	1.46275	157.551	0
	High	mETGSIMTNDNDFSK	2	1	1	Smp_017730.1	M1(Oxidation)	0	0	3.7102	2	1705.7	-0.758456	83.1974	0
	High	ALIITSSGVNTIR	2	1	1	Smp_017730.1		0	1.35906e+09	3.66919	2	1344.79	0.811155	96.457	0
	High	TGFVGNSLLWSFQSDK	1	1	1	Smp_017730.1		0	6.34121e+07	3.56535	2	1785.88	0.935402	174.448	0
	High	LNNPSTSDVYK	2	1	1	Smp_017730.1		0	3167536968	3.52245	2	1237.6	-5.86692	40.5329	0
	High	QGDDNDNLSILK	1	1	1	Smp_017730.1		0	2282794880	3.31994	2	1331.65	1.21807	71.3564	0
	High	VIGEVDEYPDYIK	1	1	1	Smp_017730.1		0	6209014656	3.27838	2	1539.76	0.850459	115.473	0
Smp_040680.1	dynein light chain	15.6637	24.44	2	2	2	5	5.66394e+09	90	10.32	6.91748	5663.94	866365	0.67127	12.4676
	A4	Sequence	# PSMs	# Proteins	# Protein Groups	Protein Group Accessions	Modifications	ΔCn	Area	XCorr	Charge	MH+ [Da]	ΔM [ppm]	RT [min]	# Missed Cleavages
	High	NFGSYVTHETK	4	2	1	Smp_040680.1		0	10046730815	3.26743	2	1282.61	1.8859	37.8462	0
	High	YNPTWHcIVGR	1	2	1	Smp_040680.1	C7(Carbamidomethyl)	0	1281146670	3.1294	2	1402.67	-2.26319	75.8006	0
Smp_021920.1	paramyosin	264.016	31.16	1	22	22	58	5.63828e+09	722	84.1262	5.2876	5638.28	872003	0.675639	12.461
	A4	Sequence	# PSMs	# Proteins	# Protein Groups	Protein Group Accessions	Modifications	ΔCn	Area	XCorr	Charge	MH+ [Da]	ΔM [ppm]	RT [min]	# Missed Cleavages
	High	HQTALNELALEVENLQK	8	1	1	Smp_021920.1		0	2.26044e+09	7.61093	2	1950.03	2.5979	154.97	0
	High	DLENANASLELAETSMR	7	1	1	Smp_021920.1		0	628305478	5.83001	2	1863.88	1.39279	141.935	0
	High	HAADLGFQVDALSER	9	1	1	Smp_021920.1		0	3.38424e+08	5.58072	2	1628.8	-0.0806706	103.445	0
	High	KDLENANASLELAETSMR	1	1	1	Smp_021920.1		0	16011735	5.28106	2	1991.96	-3.10868	104.692	1
	High	SLVNDLTDKNNLLER	1	1	1	Smp_021920.1		0	1.57239e+08	5.12012	3	1743.93	1.3224	116.979	1
	High	LDEAGGSTTQTQELLK	3	1	1	Smp_021920.1		0	8358544204	4.87234	2	1690.85	-0.606222	74.209	0
	High	RLQLANEIEEIR	2	1	1	Smp_021920.1		0	1.81197e+09	4.75932	2	1483.82	0.335947	100.213	1
	High	VRELEDLLDLER	2	1	1	Smp_021920.1		0	358308128	4.69543	2	1499.8	-1.57124	137.468	1
	High	LADELRQEQENYK	1	1	1	Smp_021920.1		0	1095126416	4.60562	2	1635.8	3.84225	51.4446	1
	High	VSELTIQVNTLTNDKR	3	1	1	Smp_021920.1		0	589286488	4.46141	2	1830.99	-1.9609	94.0762	1
	High	HAETELEEAQSR	1	1	1	Smp_021920.1		0	1.33012e+08	4.14246	3	1399.64	-0.109535	25.6009	0
	High	mVLELQDLLDK	1	1	1	Smp_021920.1	M1(Oxidation)	0	0	4.06489	2	1332.7	-3.62699	171.538	0
	High	VSELTIQVNTLTNDK	1	1	1	Smp_021920.1		0	35468210	4.01966	2	1674.9	5.90073	115.777	0
	High	VKDLETFLDEER	1	1	1	Smp_021920.1		0	424575496	3.99638	2	1493.75	1.01232	104.097	1
	High	MVLELQDLLDK	2	1	1	Smp_021920.1		0	523903744	3.90236	2	1316.71	-1.87772	170.544	0
	High	VRELESEFDGESR	2	1	1	Smp_021920.1		0	267246092	3.88887	2	1552.72	-1.38081	54.2979	1
	High	DLENANASLELAETSmR	1	1	1	Smp_021920.1	M16(Oxidation)	0	2.03786e+07	3.69394	2	1879.87	0.449525	140.216	0
	High	YDEESEEASNLR	1	1	1	Smp_021920.1		0	1288432932	3.59229	2	1441.61	-0.575821	44.4762	0
	High	LQLANEIEEIR	2	1	1	Smp_021920.1		0	6295843038	3.58543	2	1327.72	1.32932	118.677	0
	High	AAESLASDLQR	1	1	1	Smp_021920.1		0	721980200	3.52848	2	1160.59	-1.81177	53.3867	0
	High	ITELEDTAER	3	1	1	Smp_021920.1		0	6.65992e+08	3.33229	2	1176.57	-0.0552037	41.1852	0
	High	LEEAEAFATR	1	1	1	Smp_021920.1		0	758082081	3.26943	2	1136.56	-0.551238	57.1143	0
	High	ELEDLLDLER	2	1	1	Smp_021920.1		0	1174654176	3.13848	2	1244.64	-0.238641	147.942	0
	High	ELESEFDGESR	2	1	1	Smp_021920.1		0	1589324528	3.1319	2	1297.55	-1.19404	57.1809	0
Smp_155060.1	phosphatase 2a inhibitor i2pp2a	14.5333	6.93	1	1	1	3	5596700285	231	26.637	4.80518	5596.7	877599	0.679975	12.4504
	A4	Sequence	# PSMs	# Proteins	# Protein Groups	Protein Group Accessions	Modifications	ΔCn	Area	XCorr	Charge	MH+ [Da]	ΔM [ppm]	RT [min]	# Missed Cleavages
	High	EFHLGDSGEPSSTYTK	3	1	1	Smp_155060.1		0	5596700285	5.81428	2	1754.79	-0.933135	67.2428	0
Smp_097380.1	heat shock 10 kDa protein 1	38.7262	41.18	1	4	4	10	5.52865e+09	102	11.355	8.11865	5528.65	883128	0.684259	12.4327
	A4	Sequence	# PSMs	# Proteins	# Protein Groups	Protein Group Accessions	Modifications	ΔCn	Area	XCorr	Charge	MH+ [Da]	ΔM [ppm]	RT [min]	# Missed Cleavages
	High	VLEATVVAHGPGSR	3	1	1	Smp_097380.1		0	6.47267e+09	4.64085	3	1392.76	-3.06563	45.7221	0
	High	NEKGEVVPVcVNVGDK	2	1	1	Smp_097380.1	C10(Carbamidomethyl)	0	2680009869	4.53386	3	1742.87	0.166719	65.8755	1
	High	VVLDENEYFLFR	2	1	1	Smp_097380.1		0	7433255744	3.70932	2	1543.78	1.29178	164.474	0
	High	GEVVPVcVNVGDK	3	1	1	Smp_097380.1	C7(Carbamidomethyl)	0	197243405	3.51146	2	1371.7	1.25893	82.4171	0
Smp_045220.1	myosin essential light chain striated adductor	56.8059	52.56	1	8	8	15	5.26891e+09	156	17.7019	4.80518	5268.91	888397	0.688341	12.3633
	A4	Sequence	# PSMs	# Proteins	# Protein Groups	Protein Group Accessions	Modifications	ΔCn	Area	XCorr	Charge	MH+ [Da]	ΔM [ppm]	RT [min]	# Missed Cleavages
	High	EKETGTYADYMEAFK	2	1	1	Smp_045220.1		0	1375039393	5.46841	2	1782.79	-1.46662	108.655	1
	High	FIDLREDLDGNIK	1	1	1	Smp_045220.1		0	241755558	4.64282	3	1547.81	-0.742533	118.531	1
	High	EDLDGNIKYEELIK	1	1	1	Smp_045220.1		0	1.20171e+09	4.15354	2	1678.85	-1.40541	110.866	1
	High	EVFDLFDFWDGR	2	1	1	Smp_045220.1		0	366627804	4.02491	2	1545.7	-1.09009	211.1	0
	High	ETGTYADYMEAFK	3	1	1	Smp_045220.1		0	3.01872e+09	3.6906	2	1525.65	-0.835805	129.691	0
	High	cSGINPTIALTVK	2	1	1	Smp_045220.1	C1(Carbamidomethyl)	0	1712877776	3.61149	2	1373.74	-0.622135	102.749	0
	High	EGQGFISAAEMR	2	1	1	Smp_045220.1		0	10930778832	3.56329	2	1295.61	1.19759	81.2957	0
	High	LEDPEVDAILK	2	1	1	Smp_045220.1		0	1857216283	3.30003	2	1241.66	1.15543	112.691	0
Smp_204770.1	citrate synthase	65.7099	17.66	1	6	6	16	4.87439e+09	402	44.5155	6.97607	4874.39	893271	0.692118	12.251
	A4	Sequence	# PSMs	# Proteins	# Protein Groups	Protein Group Accessions	Modifications	ΔCn	Area	XCorr	Charge	MH+ [Da]	ΔM [ppm]	RT [min]	# Missed Cleavages
	High	GLVTETSVLDVNEGIR	6	1	1	Smp_204770.1		0	1274837728	5.17918	2	1701.9	0.323196	131.754	0
	High	MLGYEDPGFTEMMR	3	1	1	Smp_204770.1		0	2277402514	4.07593	2	1676.71	1.69135	150.468	0
	High	FTcAQEFcER	2	1	1	Smp_204770.1	C3(Carbamidomethyl); C8(Carbamidomethyl)	0	8609598614	3.89362	2	1347.54	-3.61415	54.5456	0
	High	ALGVLASLIWDR	1	1	1	Smp_204770.1		0	0	3.51156	2	1313.76	4.41787	195.755	0
	High	LPTVASIIYR	3	1	1	Smp_204770.1		0	3736160324	3.30965	2	1132.67	1.74346	124.224	0
	High	HFPNDPLYK	1	1	1	Smp_204770.1		0	0	3.17401	2	1130.56	-3.27236	56.8868	0
Smp_097800.1	cold shock domain protein A	16.2808	7.37	1	1	1	3	4846612694	217	23.7906	10.2134	4846.61	898118	0.695873	12.2428
	A4	Sequence	# PSMs	# Proteins	# Protein Groups	Protein Group Accessions	Modifications	ΔCn	Area	XCorr	Charge	MH+ [Da]	ΔM [ppm]	RT [min]	# Missed Cleavages
	High	QDTSTDIFVHQSAISR	3	1	1	Smp_097800.1		0	4846612694	5.68525	3	1804.88	0.912574	80.2212	0
Smp_152710.1	glutathione s transferase omega	88.3115	44.81	1	7	7	24	4.77325e+09	183	20.5667	5.64307	4773.25	902891	0.699572	12.2208
	A4	Sequence	# PSMs	# Proteins	# Protein Groups	Protein Group Accessions	Modifications	ΔCn	Area	XCorr	Charge	MH+ [Da]	ΔM [ppm]	RT [min]	# Missed Cleavages
	High	KPEEINELGVNDELRK	1	1	1	Smp_152710.1		0	6.95933e+09	5.49499	3	1882.98	-2.01428	63.5995	2
	High	IHAQYAASVLAGQSNPDIE	15	1	1	Smp_152710.1		0	1.90393e+09	5.35135	2	1983.98	1.83429	114.941	0
	High	KQPFVANVTVPYR	2	1	1	Smp_152710.1		0	452698776	3.77716	2	1518.84	-1.01866	86.307	1
	High	YIDKLYGSETLLSR	1	1	1	Smp_152710.1		0	39167445	3.4991	2	1657.88	0.634263	107.2	1
	High	VPLLLLPNGEK	2	1	1	Smp_152710.1		0	1167930960	3.20375	2	1192.73	-1.04293	119.824	0
	High	LTEFLDTMR	2	1	1	Smp_152710.1		0	3588720448	3.10793	2	1125.56	0.893729	102.469	0
	High	LYGSETLLSR	1	1	1	Smp_152710.1		0	3771703410	3.05682	2	1138.61	3.19503	81.406	0
Smp_047370.1	malate dehydrogenase mitochondrial	110.737	29.03	1	9	9	27	4.72263e+09	341	36.3051	8.42627	4722.63	907614	0.703231	12.2054
	A4	Sequence	# PSMs	# Proteins	# Protein Groups	Protein Group Accessions	Modifications	ΔCn	Area	XCorr	Charge	MH+ [Da]	ΔM [ppm]	RT [min]	# Missed Cleavages
	High	QSPLISQLALYDIAHVK	4	1	1	Smp_047370.1		0	3.27386e+09	5.57877	3	1896.06	2.09386	166.782	0
	High	VAVLGASGGIGQPLSLLLK	2	1	1	Smp_047370.1		0	1139477064	5.23951	2	1793.09	-2.08483	194.168	0
	High	AGAGSATLSMAYAGVR	3	1	1	Smp_047370.1		0	1618529828	5.17683	2	1482.72	-9.49153	92.6662	0
	High	FAVSLLEAMSGR	6	1	1	Smp_047370.1		0	2.48892e+09	4.17424	2	1280.67	-0.202859	155.909	0
	High	IQEAGTEVVEAK	3	1	1	Smp_047370.1		0	5.89767e+09	3.97156	2	1273.67	1.5401	39.3231	0
	High	LNEYEIELLK	5	1	1	Smp_047370.1		0	3593985904	3.9118	2	1263.68	0.395707	123.104	0
	High	LNEYEIELLKK	1	1	1	Smp_047370.1		0	3601420616	3.79106	2	1391.78	-0.166456	93.7017	1
	High	FAVSLLEAmSGR	1	1	1	Smp_047370.1	M9(Oxidation)	0	0	3.49617	2	1296.66	-0.0444275	157.277	0
	High	LFGVTTLDVVR	1	1	1	Smp_047370.1		0	4668786123	3.04526	2	1219.7	0.162509	144.77	0
	High	RIQEAGTEVVEAK	1	1	1	Smp_047370.1		0	625697478	3.01105	2	1429.76	-4.3804	33.2813	1
Smp_006860.1	PDZ and LIM domain protein Zasp	30.9125	24.37	1	4	4	8	4.60415e+09	197	21.748	7.54736	4604.15	912218	0.706798	12.1687
	A4	Sequence	# PSMs	# Proteins	# Protein Groups	Protein Group Accessions	Modifications	ΔCn	Area	XCorr	Charge	MH+ [Da]	ΔM [ppm]	RT [min]	# Missed Cleavages
	High	IcATPITGMVHAQVK	3	1	1	Smp_006860.1	C2(Carbamidomethyl)	0	4.12229e+09	4.84198	3	1625.85	-1.74004	84.1436	0
	High	SPYLQATEQTIQK	1	1	1	Smp_006860.1		0	2.01557e+09	4.47109	2	1506.78	-0.848995	70.1817	0
	High	AEIVEEHLWR	1	1	1	Smp_006860.1		0	3.41952e+09	3.41639	2	1281.66	0.243314	79.6796	0
	High	AGNDLDFMVK	3	1	1	Smp_006860.1		0	6270628592	3.22165	2	1109.53	-0.0474847	90.7498	0
Smp_179810.1	Troponin t, invertebrate, putative	51.6761	24.13	1	7	7	13	4.54032e+09	315	37.4149	6.02393	4540.32	916758	0.710316	12.1486
	A4	Sequence	# PSMs	# Proteins	# Protein Groups	Protein Group Accessions	Modifications	ΔCn	Area	XCorr	Charge	MH+ [Da]	ΔM [ppm]	RT [min]	# Missed Cleavages
	High	ERAEEEWREYEEFR	1	1	1	Smp_179810.1		0	1.56718e+09	5.59494	3	1957.87	-0.526611	91.5298	2
	High	TVFTGANYAEEYQR	3	1	1	Smp_179810.1		0	0	4.87162	2	1648.76	0.196721	92.187	0
	High	AEEEWREYEEFR	2	1	1	Smp_179810.1		0	1421915182	4.27139	2	1672.72	-1.64066	96.2204	1
	High	LEGDIYDLSQR	1	1	1	Smp_179810.1		0	6642022572	3.865	2	1308.64	-0.806888	91.9492	0
	High	IQPLNISGFNADQLK	2	1	1	Smp_179810.1		0	2070033216	3.56463	2	1657.89	1.35274	142.239	0
	High	QSYDMQELAER	3	1	1	Smp_179810.1		0	4908912989	3.48625	2	1369.6	-0.830696	75.9953	0
	High	NANRPNFVITK	1	1	1	Smp_179810.1		0	1.40538e+08	3.14153	2	1273.7	1.16434	40.856	1
Smp_132670.1	myosin regulatory light chain 2 smooth muscle	43.3642	25	1	5	5	11	4509180804	200	22.7052	4.91943	4509.18	921268	0.71381	12.1386
	A4	Sequence	# PSMs	# Proteins	# Protein Groups	Protein Group Accessions	Modifications	ΔCn	Area	XCorr	Charge	MH+ [Da]	ΔM [ppm]	RT [min]	# Missed Cleavages
	High	DLLQNMGDNFSAEEIR	3	1	1	Smp_132670.1		0	2374636032	5.11708	2	1851.86	2.13331	160.633	0
	High	DLLQNmGDNFSAEEIR	2	1	1	Smp_132670.1	M6(Oxidation)	0	140033618	4.11355	2	1867.85	2.74612	160.75	0
	High	LNGTDPEDALR	1	1	1	Smp_132670.1		0	2233074742	3.57458	2	1200.58	-1.79053	61.2785	0
	High	LDYDGFVNLIK	3	1	1	Smp_132670.1		0	8775863344	3.44941	2	1296.68	0.40585	165.961	0
	High	NAFAMFDPGNKR	1	1	1	Smp_132670.1		0	2377043036	3.40849	2	1367.65	0.322012	80.2992	1
	High	NAFAMFDPGNK	1	1	1	Smp_132670.1		0	0	3.15985	2	1211.55	-2.41987	105.713	0
Smp_208030.1	basement membrane-specific heparan sulfate proteoglycan core protein	263.556	16.12	1	36	36	68	4.47009e+09	2953	331.177	5.0083	4470.09	925738	0.717273	12.1261
	A4	Sequence	# PSMs	# Proteins	# Protein Groups	Protein Group Accessions	Modifications	ΔCn	Area	XCorr	Charge	MH+ [Da]	ΔM [ppm]	RT [min]	# Missed Cleavages
	High	LASTDSPLDDTTNPQLIR	4	1	1	Smp_208030.1		0	4326707422	5.62506	2	1956.99	0.43203	115.687	0
	High	TAEEVGVSTIELQTMR	2	1	1	Smp_208030.1		0	0	5.28232	2	1763.88	-0.849904	120.116	0
	High	KPTTIDPQLIPIPGR	3	1	1	Smp_208030.1		0	4.60823e+09	5.21318	2	1645.97	1.56918	114.422	1
	High	VEISGLNEQNQISVTR	3	1	1	Smp_208030.1		0	158916720	5.19077	2	1786.93	-2.43148	101.786	0
	High	HNQLVITETIAK	2	1	1	Smp_208030.1		0	642049266	5.10888	2	1366.77	3.32447	60.7543	0
	High	DNQILIGWQFIDPEK	1	1	1	Smp_208030.1		0	356648768	4.87607	2	1815.93	-1.0091	198.717	0
	High	QMDGESADISEIGDR	4	1	1	Smp_208030.1		0	1498428210	4.79087	2	1622.7	0.0662056	80.0109	0
	High	TLTcYVDDLITGER	2	1	1	Smp_208030.1	C4(Carbamidomethyl)	0	692817784	4.54814	2	1655.8	2.59719	161.135	0
	High	LLSESLLYDWEIR	2	1	1	Smp_208030.1		0	9.08932e+08	4.52045	2	1636.86	-1.31757	190.722	0
	High	DDLPPIQEYGSSYFK	1	1	1	Smp_208030.1		0	829411272	4.40064	2	1758.83	2.79315	152.315	0
	High	EYQTYASPVYTFETIK	1	1	1	Smp_208030.1		0	341989074	4.18048	2	1939.93	-0.0632624	144.081	0
	High	DTAEPETKPPTLDDVEK	3	1	1	Smp_208030.1		0	743754016	4.17753	3	1884.91	-1.04071	74.4196	1
	High	AEYDVIYGWEFSDSTGR	3	1	1	Smp_208030.1		0	0	4.17664	2	1994.87	-0.905205	173.835	0
	High	QQISLTINDAK	2	1	1	Smp_208030.1		0	1.2018e+09	4.12276	2	1230.67	-0.115815	68.4688	0
	High	IVGLNQMGEVIAK	1	1	1	Smp_208030.1		0	181903064	4.02286	2	1371.77	3.20048	117.507	0
	High	LQcQVVDSSNGIPIK	1	1	1	Smp_208030.1	C3(Carbamidomethyl)	0	254118887	3.97054	2	1657.86	2.56526	87.2649	0
	High	WDSSPDFLINLEK	3	1	1	Smp_208030.1		0	1458420936	3.94934	2	1563.77	0.434603	170.53	0
	High	METLSILPQTDYK	3	1	1	Smp_208030.1		0	1353192800	3.94878	2	1538.78	0.0103382	129.06	0
	High	HKDEIQLEGIDPR	1	1	1	Smp_208030.1		0	335145028	3.90336	2	1549.8	-0.97661	59.8437	1
	High	IGEYVEIQDGR	1	1	1	Smp_208030.1		0	0	3.8963	2	1278.63	1.03654	75.4051	0
	High	SLNSFADDIHGR	1	1	1	Smp_208030.1		0	804371712	3.72843	2	1331.63	-0.881077	64.1357	0
	High	VKPDESILEPADLPK	2	1	1	Smp_208030.1		0	2321513695	3.68474	2	1650.9	0.131989	98.1573	1
	High	GSGGNTLIIGNLR	1	1	1	Smp_208030.1		0	3582180576	3.62504	2	1271.71	1.07266	88.3653	0
	High	ISTLSEQGNLK	1	1	1	Smp_208030.1		0	1370829892	3.61873	2	1189.64	0.239083	41.8063	0
	High	EPNISPAIQMR	2	1	1	Smp_208030.1		0	2418718777	3.53262	2	1255.65	-0.479234	79.9052	0
	High	EATMETYSPLPK	1	1	1	Smp_208030.1		0	0	3.50854	2	1366.66	-0.10389	80.9696	0
	High	LPVDAPTGAWGR	2	1	1	Smp_208030.1		0	1569865200	3.39546	2	1239.65	0.391941	93.8823	0
	High	LILIGLMEPTIK	2	1	1	Smp_208030.1		0	9.33242e+08	3.37228	2	1340.82	2.04909	176.432	0
	High	LYTSDYFGVDVR	3	1	1	Smp_208030.1		0	0	3.34752	2	1434.69	1.17565	127.797	0
	High	LRDLVAPNR	1	1	1	Smp_208030.1		0	6.8069e+07	3.27358	2	1053.62	-0.608424	33.3687	1
	High	GSNKWDSSPDFLINLEK	1	1	1	Smp_208030.1		0	61436418	3.24036	2	1949.96	-2.15233	141.552	1
	High	DYEVVIEGLDEDGR	2	1	1	Smp_208030.1		0	60545018	3.22228	2	1608.74	-1.99411	145.264	0
	High	LILIGLmEPTIK	1	1	1	Smp_208030.1	M7(Oxidation)	0	2.69983e+08	3.221	2	1356.82	2.89369	176.864	0
	High	EIEIPGEQDLR	2	1	1	Smp_208030.1		0	1331491512	3.15351	2	1298.66	0.09223	106.098	0
	High	LNcLALDAVR	1	1	1	Smp_208030.1	C3(Carbamidomethyl)	0	681001488	3.12721	2	1144.61	-2.50522	86.8381	0
	High	IDSSTNTIYPMDK	1	1	1	Smp_208030.1		0	4475344128	3.12507	2	1484.69	-0.998833	72.9392	0
	High	QITTIQGITYDPNIIVK	1	1	1	Smp_208030.1		0	2.28555e+08	3.11361	2	1917.07	0.848732	153.331	0
Smp_078690.1	calponin	68.3456	28.53	1	7	7	17	4.28262e+09	361	38.324	8.90967	4282.62	930020	0.720592	12.0643
	A4	Sequence	# PSMs	# Proteins	# Protein Groups	Protein Group Accessions	Modifications	ΔCn	Area	XCorr	Charge	MH+ [Da]	ΔM [ppm]	RT [min]	# Missed Cleavages
	High	NNFNGPVcGPKPTYENK	1	1	1	Smp_078690.1	C8(Carbamidomethyl)	0	434324182	5.11658	3	1935.9	-0.891419	51.197	1
	High	LINVVFDGTASLPSAAAK	6	1	1	Smp_078690.1		0	3483914948	4.63641	2	1773.98	2.22208	147.265	0
	High	DQVASQSGMSFGAQR	2	1	1	Smp_078690.1		0	1.79665e+08	4.2175	2	1568.71	-0.580088	66.0225	0
	High	ASLFQTVDLYELR	4	1	1	Smp_078690.1		0	8402483652	4.11868	2	1554.82	3.32349	173.372	0
	High	EGQGVIGLQMGSNK	1	1	1	Smp_078690.1		0	66210006	3.5618	2	1417.71	1.13735	73.286	0
	High	MSDMGMDVQINR	2	1	1	Smp_078690.1		0	9.61457e+08	3.51581	2	1396.6	-1.14132	92.0495	0
	High	ESQGVIGLQMGTNK	1	1	1	Smp_078690.1		0	2.45915e+08	3.46957	2	1461.74	0.375523	76.7539	0
Smp_194840.1	Niemann Pick C2 protein	6.5527	7.53	1	1	1	2	4.23851e+09	146	16.2943	6.354	4238.51	934259	0.723876	12.0493
	A4	Sequence	# PSMs	# Proteins	# Protein Groups	Protein Group Accessions	Modifications	ΔCn	Area	XCorr	Charge	MH+ [Da]	ΔM [ppm]	RT [min]	# Missed Cleavages
	High	LYSLTVTPcDR	2	1	1	Smp_194840.1	C9(Carbamidomethyl)	0	4.23851e+09	3.3599	2	1324.66	0.873541	88.6149	0
Smp_035270.1	cytosolic malate dehydrogenase	33.1205	20.42	1	4	4	8	4.20765e+09	284	31.3393	8.48486	4207.65	938466	0.727136	12.0388
	A4	Sequence	# PSMs	# Proteins	# Protein Groups	Protein Group Accessions	Modifications	ΔCn	Area	XCorr	Charge	MH+ [Da]	ΔM [ppm]	RT [min]	# Missed Cleavages
	High	VVVVGNPANTNALALMK	2	1	1	Smp_035270.1		0	1604825646	5.50062	2	1710.96	0.356508	132.472	0
	High	SVSDHMHDWWLGTK	2	1	1	Smp_035270.1		0	4.41726e+09	4.81288	2	1698.77	-0.380831	99.9225	0
	High	EIPVTAAINDDNWIK	1	1	1	Smp_035270.1		0	2581637504	3.90891	2	1698.87	1.93256	147.615	0
	High	GLEMELQDcGFR	2	1	1	Smp_035270.1	C9(Carbamidomethyl)	0	5.62405e+09	3.3418	2	1454.64	0.308921	119.025	0
	High	VVVVGNPANTNALALmK	1	1	1	Smp_035270.1	M16(Oxidation)	0	35721425	3.08718	2	1726.94	-7.51722	132.904	0
Smp_009780.1	14-3-3	70.5174	20.32	1	4	5	20	4.18899e+09	251	28.168	4.88135	4188.99	942655	0.730381	12.0324
	A4	Sequence	# PSMs	# Proteins	# Protein Groups	Protein Group Accessions	Modifications	ΔCn	Area	XCorr	Charge	MH+ [Da]	ΔM [ppm]	RT [min]	# Missed Cleavages
	High	RYTEASGTLGNEER	1	1	1	Smp_009780.1		0	1.63434e+08	4.67135	3	1582.75	-0.200193	30.249	1
	High	DYLLVQESNDESK	7	1	1	Smp_009780.1		0	5166393774	4.01479	2	1539.71	-2.23841	85.9819	0
	High	ELNAIcDQVLVLLK	4	1	1	Smp_009780.1	C6(Carbamidomethyl)	0	3561181402	3.93936	2	1627.92	3.99007	188.922	0
	High	YTEASGTLGNEER	2	1	1	Smp_009780.1		0	1.96113e+09	3.431	2	1426.64	-4.07379	36.3696	0
	High	DSTLIMQLLR	6	4	4	Smp_002410.1;Smp_009760.1;Smp_034840.1;Smp_009780.1		0	3.83938e+09	3.15585	2	1189.66	2.52738	170.32	0
Smp_022400.1	glucose 6 phosphate isomerase	95.4546	19.45	1	7	7	23	4069858313	545	61.0462	7.75244	4069.86	946725	0.733535	11.9908
	A4	Sequence	# PSMs	# Proteins	# Protein Groups	Protein Group Accessions	Modifications	ΔCn	Area	XCorr	Charge	MH+ [Da]	ΔM [ppm]	RT [min]	# Missed Cleavages
	High	HFVALSTNATEVcK	1	1	1	Smp_022400.1	C13(Carbamidomethyl)	0	2502378158	5.78404	2	1576.78	-1.32188	64.3372	0
	High	ELFAAGVTGDMLNSLALHK	4	1	1	Smp_022400.1		0	698706176	5.16495	3	1987.04	3.19562	177.863	0
	High	VHFVSNIDGTHIAETLK	2	1	1	Smp_022400.1		0	0	4.6328	3	1880.99	3.43107	100.345	0
	High	TFTTIETMTNANSAK	4	1	1	Smp_022400.1		0	0	4.57414	2	1629.78	-0.270784	83.0174	0
	High	NLIDTQSFDQLIK	8	1	1	Smp_022400.1		0	8772887132	4.15177	2	1534.81	1.34786	162.515	0
	High	FAAYFQQGDMESNGK	1	1	1	Smp_022400.1		0	115444086	4.12458	2	1692.73	1.38559	90.0684	0
	High	VNSETVLFIIASK	3	1	1	Smp_022400.1		0	934309649	3.9809	2	1420.81	3.73929	154.651	0
Smp_147680.1	Calumelin	67.6073	28.26	1	7	7	17	3.98603e+09	322	38.1676	4.88135	3986.03	950711	0.736623	11.9607
	A4	Sequence	# PSMs	# Proteins	# Protein Groups	Protein Group Accessions	Modifications	ΔCn	Area	XCorr	Charge	MH+ [Da]	ΔM [ppm]	RT [min]	# Missed Cleavages
	High	RDTFVSSQATNYGNALK	1	1	1	Smp_147680.1		0	377234732	4.97613	2	1871.93	1.19993	76.7301	1
	High	TEFTDFVHPEDRPNMR	1	1	1	Smp_147680.1		0	219116924	4.75336	3	1990.91	2.14933	94.3129	1
	High	EFSQLTPNESEEQLK	5	1	1	Smp_147680.1		0	7236367064	4.51934	2	1778.84	-1.42049	90.3411	0
	High	QWNDINPTNQPVIK	3	1	1	Smp_147680.1		0	2.64064e+09	4.39964	2	1666.85	-0.309358	103.597	0
	High	HDIEFDHNAFLGEETAK	1	1	1	Smp_147680.1		0	346578568	4.3683	3	1972.91	0.694972	93.914	0
	High	DTFVSSQATNYGNALK	3	1	1	Smp_147680.1		0	2.08107e+09	4.09651	2	1715.83	1.19349	102.604	0
	High	DGLLTEAEIIAK	3	1	1	Smp_147680.1		0	852932384	3.47154	2	1272.71	2.11493	143.452	0
Smp_062420.1	Hsc-interacting protein 70	66.1563	33.7	1	6	6	16	3.9574e+09	270	31.1186	5.2876	3957.4	954669	0.739689	11.9503
	A4	Sequence	# PSMs	# Proteins	# Protein Groups	Protein Group Accessions	Modifications	ΔCn	Area	XCorr	Charge	MH+ [Da]	ΔM [ppm]	RT [min]	# Missed Cleavages
	High	LDYTDDANEAIKEIEPK	3	1	1	Smp_062420.1		0	3418597176	5.38358	2	1963.95	1.89076	135.343	1
	High	MSDGDLTGAVDLFTEAIK	2	1	1	Smp_062420.1		0	2.09818e+09	5.28145	2	1882.91	-2.49298	199.139	0
	High	MIGNWEAAYQDLQTSLK	4	1	1	Smp_062420.1		0	5.6817e+08	4.97992	2	1967.95	0.223369	183.737	0
	High	EKPEVLNTPELSFFK	2	1	1	Smp_062420.1		0	800655848	4.19808	2	1777.94	0.560565	139.58	1
	High	mSDGDLTGAVDLFTEAIK	2	1	1	Smp_062420.1	M1(Oxidation)	0	327028038	4.16491	2	1898.9	-2.17265	200.106	0
	High	LNPQSSLFHAR	1	1	1	Smp_062420.1		0	711197584	3.53058	2	1269.67	-0.0345732	53.0602	0
	High	AISLNPDSAQPYK	1	1	1	Smp_062420.1		0	6355427854	3.47673	2	1403.72	-1.02286	77.691	0
	High	mIGNWEAAYQDLQTSLK	1	1	1	Smp_062420.1	M1(Oxidation)	0	1.81203e+07	3.10299	2	1983.96	5.92258	183.93	0
Smp_083410.1	eukaryotic translation elongation factor 1	13.1002	6.47	1	2	2	3	3942216860	417	47.5437	7.18115	3942.22	958611	0.742744	11.9448
	A4	Sequence	# PSMs	# Proteins	# Protein Groups	Protein Group Accessions	Modifications	ΔCn	Area	XCorr	Charge	MH+ [Da]	ΔM [ppm]	RT [min]	# Missed Cleavages
	High	ALVHEYFTYKPEDGKR	2	1	1	Smp_083410.1		0	3630612360	4.89575	3	1952.99	-0.159291	60.896	2
	High	IFGEDNNNTIK	1	1	1	Smp_083410.1		0	4253821360	3.37729	2	1264.62	1.26086	53.898	0
Smp_036220.1	histone H2B	34.8146	12.3	2	1	1	11	3908054252	122	13.5685	10.3892	3908.05	962519	0.745772	11.9322
	A4	Sequence	# PSMs	# Proteins	# Protein Groups	Protein Group Accessions	Modifications	ΔCn	Area	XCorr	Charge	MH+ [Da]	ΔM [ppm]	RT [min]	# Missed Cleavages
	High	AMSIMNSFVNDIFER	3	2	1	Smp_036220.1		0	3908054252	4.77061	2	1773.83	-0.039303	200.503	0
	High	AmSIMNSFVNDIFER	6	2	1	Smp_036220.1	M2(Oxidation)	0	2.45579e+09	4.35794	2	1789.82	-2.65409	198.486	0
	High	AmSImNSFVNDIFER	2	2	1	Smp_036220.1	M2(Oxidation); M5(Oxidation)	0	9.61926e+08	4.17888	2	1805.82	-1.70743	199.099	0
Smp_079230.1	immunophilin FK506 binding protein FKBP12, putative	48.6155	38.89	1	4	4	11	3.88188e+09	108	11.9762	8.96826	3881.88	966401	0.74878	11.9225
	A4	Sequence	# PSMs	# Proteins	# Protein Groups	Protein Group Accessions	Modifications	ΔCn	Area	XCorr	Charge	MH+ [Da]	ΔM [ppm]	RT [min]	# Missed Cleavages
	High	GWDEGVIQMSVGER	5	1	1	Smp_079230.1		0	7.87216e+08	5.05752	2	1562.73	2.417	132.229	0
	High	VVVHYTGTLMDGK	3	1	1	Smp_079230.1		0	3390162880	4.7256	2	1419.73	-0.925484	64.513	0
	High	VVVHYTGTLMDGKK	1	1	1	Smp_079230.1		0	267148458	4.3871	3	1547.82	-1.05429	46.6187	1
	High	AYLTcTPDYAYGSK	2	1	1	Smp_079230.1	C5(Carbamidomethyl)	0	7468267724	3.8466	2	1609.72	-2.83867	88.741	0
Smp_079770.1	protein disulfide-isomerase ER-60 precursor (ERP60), putative	72.2657	18.8	1	8	8	19	3.79327e+09	484	54.3255	6.7417	3793.27	970194	0.751719	11.8892
	A4	Sequence	# PSMs	# Proteins	# Protein Groups	Protein Group Accessions	Modifications	ΔCn	Area	XCorr	Charge	MH+ [Da]	ΔM [ppm]	RT [min]	# Missed Cleavages
	High	GELESNNIKDWIR	3	1	1	Smp_079770.1		0	2177195794	4.82843	3	1573.8	-0.931478	102.973	1
	High	KLAPEFTSAAQIISGK	3	1	1	Smp_079770.1		0	1939270298	4.75235	2	1660.92	-2.35415	116.582	1
	High	FSLDAFSDFLNK	3	1	1	Smp_079770.1		0	1209641542	4.22632	2	1403.68	-2.32638	193.05	0
	High	TKFEDDFAVYK	2	1	1	Smp_079770.1		0	0	3.80905	2	1362.66	0.0742244	82.6657	1
	High	LVALNFDEIVNNEEK	1	1	1	Smp_079770.1		0	195868824	3.72606	2	1746.88	-4.27667	155.861	0
	High	LAPEFTSAAQIISGK	3	1	1	Smp_079770.1		0	4.37167e+09	3.59833	2	1532.83	1.90834	136.204	0
	High	EATEELIGYDR	3	1	1	Smp_079770.1		0	4830951374	3.57487	2	1295.61	0.137822	76.5573	0
	High	SEPLPTDDSSAVK	1	1	1	Smp_079770.1		0	1511248880	3.1044	2	1345.65	-1.35355	46.7744	0
Smp_008545.1	heat shock protein 60	84.8082	24.73	1	10	10	21	3.75963e+09	558	59.517	6.62451	3759.63	973954	0.754632	11.8764
	A4	Sequence	# PSMs	# Proteins	# Protein Groups	Protein Group Accessions	Modifications	ΔCn	Area	XCorr	Charge	MH+ [Da]	ΔM [ppm]	RT [min]	# Missed Cleavages
	High	IAQIKEEMEASNSEYEK	2	1	1	Smp_008545.1		0	3.29348e+08	5.58703	2	1998.93	-0.981379	62.8692	1
	High	DMAVATGGIVFGDEADMYK	3	1	1	Smp_008545.1		0	40547656	5.37296	2	1989.89	-3.86634	165.849	0
	High	VAEVVVTKDDcLLMR	1	1	1	Smp_008545.1	C11(Carbamidomethyl)	0	6.45062e+08	5.1385	3	1747.91	0.367484	100.892	1
	High	AAIEEGIVPGGGTALLR	3	1	1	Smp_008545.1		0	8.3472e+09	4.56147	2	1623.91	0.520308	131.207	0
	High	VGGSSEVEVSEK	3	1	1	Smp_008545.1		0	1.04272e+09	3.84013	2	1206.59	0.291216	26.5795	0
	High	LEDVQLQDLGR	3	1	1	Smp_008545.1		0	1817728740	3.62071	2	1285.67	0.101881	95.8532	0
	High	RGVmSAVDAVVK	1	1	1	Smp_008545.1	M4(Oxidation)	0	18346439	3.61857	2	1247.68	0.346151	73.8254	1
	High	cEFQDAFVLFSEK	2	1	1	Smp_008545.1	C1(Carbamidomethyl)	0	1113959760	3.52988	2	1619.74	2.13561	173.779	0
	High	RGVMSAVDAVVK	1	1	1	Smp_008545.1		0	171380050	3.32	2	1231.68	0.781141	74.3039	1
	High	KVGNDGTITVK	1	1	1	Smp_008545.1		0	4.79304e+07	3.18092	2	1131.64	-0.632096	21.49	1
	High	AIGDLIATAMK	1	1	1	Smp_008545.1		0	638439890	3.17494	2	1103.61	0.757357	134.029	0
Smp_059790.1	transketolase	79.3312	14.02	1	6	6	19	3750438636	585	63.0905	7.21045	3750.44	977704	0.757538	11.8728
	A4	Sequence	# PSMs	# Proteins	# Protein Groups	Protein Group Accessions	Modifications	ΔCn	Area	XCorr	Charge	MH+ [Da]	ΔM [ppm]	RT [min]	# Missed Cleavages
	High	SVIGSTVFYPSDAVSTER	6	1	1	Smp_059790.1		0	5643149692	5.48578	2	1914.94	-0.465944	130.332	0
	High	KIDSDLEGHPTPR	1	1	1	Smp_059790.1		0	5.79554e+08	4.74529	3	1464.75	1.1278	30.5315	1
	High	VIDPFTIKPIDAELLAK	2	1	1	Smp_059790.1		0	0	4.5685	3	1883.09	2.38259	176.097	1
	High	LDNLVIIFDVNR	5	1	1	Smp_059790.1		0	32996439	4.16773	2	1430.8	3.12677	178.058	0
	High	AADVLATENINIR	4	1	1	Smp_059790.1		0	4014070596	4.07721	2	1399.75	-0.760144	99.7297	0
	High	LAYGTALSR	1	1	1	Smp_059790.1		0	1594095620	3.01242	2	951.525	-1.32164	49.1885	0
Smp_064860.1	stress induced phosphoprotein 1 = STIP1 = Hsp70/90	69.3464	26.02	1	7	7	18	3.52577e+09	319	36.2499	6.58057	3525.77	981230	0.760269	11.7837
	A4	Sequence	# PSMs	# Proteins	# Protein Groups	Protein Group Accessions	Modifications	ΔCn	Area	XCorr	Charge	MH+ [Da]	ΔM [ppm]	RT [min]	# Missed Cleavages
	High	AMNDPEIASILSDPAMR	4	1	1	Smp_064860.1		0	8.82664e+08	5.05065	2	1830.87	1.22464	160.878	0
	High	KALELDPDcSEAR	2	1	1	Smp_064860.1	C9(Carbamidomethyl)	0	838050364	4.76874	2	1503.71	-0.569767	45.7272	1
	High	EGLSQSYTNDDDPEAAR	1	1	1	Smp_064860.1		0	3498754396	4.75855	2	1867.79	-2.94974	64.6235	0
	High	LAYINPEMSEMEK	2	1	1	Smp_064860.1		0	3414004560	3.74739	2	1554.72	0.72067	105.834	0
	High	LILDQMSDPTALR	2	1	1	Smp_064860.1		0	310932640	3.59734	2	1472.78	1.28287	131.756	0
	High	LILDQmSDPTALR	1	1	1	Smp_064860.1	M6(Oxidation)	0	59018870	3.54935	2	1488.77	1.07692	131.872	0
	High	LIDAGLISFR	3	1	1	Smp_064860.1		0	977787584	3.38303	2	1104.65	6.67712	135.346	0
	High	ALELDPDcSEAR	2	1	1	Smp_064860.1	C8(Carbamidomethyl)	0	3664564530	3.20522	2	1375.61	-1.77694	66.4234	0
	High	AmNDPEIASILSDPAMR	1	1	1	Smp_064860.1	M2(Oxidation)	0	195519680	3.03043	2	1846.86	-2.51006	160.458	0
Smp_042400.1	arginine rich, mutated in early stage tumors = mesencephalic astrocyte-derived neurotrophic factor	26.7439	33.33	1	5	5	8	3.38673e+09	183	21.0006	8.03076	3386.73	984617	0.762894	11.7257
	A4	Sequence	# PSMs	# Proteins	# Protein Groups	Protein Group Accessions	Modifications	ΔCn	Area	XCorr	Charge	MH+ [Da]	ΔM [ppm]	RT [min]	# Missed Cleavages
	High	TSAANILNSLVDPISWK	1	1	1	Smp_042400.1		0	173941128	3.92049	2	1828.98	0.585906	199.097	0
	High	HDPEAAAYLQAR	2	1	1	Smp_042400.1		0	1.74632e+09	3.70429	2	1341.65	-2.3139	48.4756	0
	High	DNSFcYYVGGLK	1	1	1	Smp_042400.1	C5(Carbamidomethyl)	0	1233485518	3.38972	2	1422.64	-0.567915	126.766	0
	High	IDSQIcDLR	2	1	1	Smp_042400.1	C6(Carbamidomethyl)	0	6683092864	3.1912	2	1119.55	0.742657	61.0418	0
	High	YDPSNcEVcIK	2	1	1	Smp_042400.1	C6(Carbamidomethyl); C9(Carbamidomethyl)	0	1730789070	3.17927	2	1384.59	-0.00252648	59.8368	0
Smp_163610.1	GST class mu	36.9122	27.98	1	4	5	10	3.24338e+09	218	25.3509	6.3667	3243.38	987860	0.765407	11.6633
	A4	Sequence	# PSMs	# Proteins	# Protein Groups	Protein Group Accessions	Modifications	ΔCn	Area	XCorr	Charge	MH+ [Da]	ΔM [ppm]	RT [min]	# Missed Cleavages
	High	LLLEHLEETYEER	4	1	1	Smp_163610.1		0	1996804386	4.48172	2	1673.84	0.164416	122.725	0
	High	AYDRNEIDAWSNDK	1	1	1	Smp_163610.1		0	249580920	3.69998	2	1696.76	0.318352	67.3977	1
	High	AEISMLEGAVLDIR	2	1	1	Smp_163610.1		0	0	3.51097	2	1516.81	6.24524	176.051	0
	High	IAYNKEYETLK	1	1	1	Smp_163610.1		0	6.31128e+07	3.32875	2	1371.72	1.60942	48.302	1
	High	LTQSMAIIR	2	2	2	Smp_102070.1;Smp_163610.1		0	7.48375e+09	3.12983	2	1032.59	0.593444	67.4072	0
Smp_069130.1	heat shock protein 105 kDa	102.49	22.58	1	12	12	25	3.19002e+09	629	69.8222	6.65381	3190.02	991050	0.767878	11.6393
	A4	Sequence	# PSMs	# Proteins	# Protein Groups	Protein Group Accessions	Modifications	ΔCn	Area	XCorr	Charge	MH+ [Da]	ΔM [ppm]	RT [min]	# Missed Cleavages
	High	LKSEDVHSVELIGGSSR	1	1	1	Smp_069130.1		0	771311311	5.31198	3	1812.95	1.14532	61.4781	1
	High	RTDFEELcSDLVER	4	1	1	Smp_069130.1	C8(Carbamidomethyl)	0	789727105	5.17207	3	1768.82	1.64866	118.353	1
	High	IGDASQIFSEPR	2	1	1	Smp_069130.1		0	3214103504	4.64121	2	1319.66	-1.26932	90.3439	0
	High	QcMQTEEIDGILTTQGK	2	1	1	Smp_069130.1	C2(Carbamidomethyl)	0	936625764	4.59088	2	1951.9	-5.10953	115.613	0
	High	TPFVPEQILAIQMNK	3	1	1	Smp_069130.1		0	1559441247	4.53537	2	1728.94	0.399931	169.279	0
	High	SEDVHSVELIGGSSR	1	1	1	Smp_069130.1		0	1.28721e+09	4.40122	3	1571.77	-0.0616961	60.742	0
	High	GGGVEVITNEYSER	2	1	1	Smp_069130.1		0	3587333332	4.31779	2	1509.72	0.420097	79.5024	0
	High	TDFEELcSDLVER	2	1	1	Smp_069130.1	C7(Carbamidomethyl)	0	2.85033e+08	4.2919	2	1612.72	-0.00949853	140.623	0
	High	GcAFQAAIcSPAFK	3	1	1	Smp_069130.1	C2(Carbamidomethyl); C9(Carbamidomethyl)	0	3.41691e+08	3.92318	2	1527.71	-1.87691	111.024	0
	High	VLATTcDAFLGGR	2	1	1	Smp_069130.1	C6(Carbamidomethyl)	0	1979778504	3.8591	2	1380.69	-0.0492323	96.7765	0
	High	YHDLSIEVSNMQFTTK	1	1	1	Smp_069130.1		0	4.60054e+07	3.064	2	1912.92	2.32711	122.417	0
	High	TPFVPEQILAIQmNK	1	1	1	Smp_069130.1	M13(Oxidation)	0	0	3.04915	2	1744.93	-1.93637	168.869	0
	High	FASEFQQQYK	1	1	1	Smp_069130.1		0	2768612704	3.03728	2	1275.6	-0.056369	59.3784	0
Smp_038950.1	lactate dehydrogenase protein	62.8557	25.3	2	8	8	15	3.17927e+09	332	35.9398	7.6792	3179.27	994229	0.770342	11.6345
	A4	Sequence	# PSMs	# Proteins	# Protein Groups	Protein Group Accessions	Modifications	ΔCn	Area	XCorr	Charge	MH+ [Da]	ΔM [ppm]	RT [min]	# Missed Cleavages
	High	GEVLDLQHGQQFFGR	3	2	1	Smp_038950.1		0	2578152832	5.46956	3	1730.86	0.225886	115.996	0
	High	YSANSDIVVITAGAR	3	2	1	Smp_038950.1		0	795575712	4.80102	2	1536.8	-0.494782	101.674	0
	High	KSAATLNEVITGIK	2	1	1	Smp_038950.1		0	1.05065e+09	4.53354	2	1444.84	-0.0551195	81.1839	1
	High	IGcKDDPENFEEIHK	1	2	1	Smp_038950.1	C3(Carbamidomethyl)	0	1706517672	4.26524	3	1830.83	0.17899	51.8631	1
	High	VKGEVLDLQHGQQFFGR	1	2	1	Smp_038950.1		0	1.62697e+07	3.96569	2	1958.02	-3.06593	99.9786	1
	High	QVVQSAYDIIR	2	2	1	Smp_038950.1		0	2741402204	3.95949	2	1291.7	2.61958	96.3937	0
	High	SAATLNEVITGIK	2	1	1	Smp_038950.1		0	928673176	3.78969	2	1316.74	0.773341	109.37	0
	High	VIGTGTMLDSAR	1	2	1	Smp_038950.1		0	4218268864	3.02896	2	1220.63	-0.40216	71.7564	0
Smp_005860.1	heterogeneous nuclear ribonucleoprotein k	31.805	12.13	1	4	4	8	3.1039e+09	437	45.1245	8.89502	3103.9	997333	0.772746	11.5999
	A4	Sequence	# PSMs	# Proteins	# Protein Groups	Protein Group Accessions	Modifications	ΔCn	Area	XCorr	Charge	MH+ [Da]	ΔM [ppm]	RT [min]	# Missed Cleavages
	High	EAAAALAQGMPLR	1	1	1	Smp_005860.1		0	1710810347	4.88752	2	1298.69	0.0191975	89.7776	0
	High	VVQMVADPDNVVQcLR	2	1	1	Smp_005860.1	C14(Carbamidomethyl)	0	2.13287e+09	4.6577	2	1842.92	0.357403	135.292	0
	High	VVQmVADPDNVVQcLR	1	1	1	Smp_005860.1	M4(Oxidation); C14(Carbamidomethyl)	0	1.30556e+07	4.4518	2	1858.91	-3.6083	133.462	0
	High	AVIEAVESAPPR	3	1	1	Smp_005860.1		0	5468006613	3.65923	2	1238.67	-1.18542	64.499	0
	High	VYQMLAPLSTDR	1	1	1	Smp_005860.1		0	1.0717e+09	3.19253	2	1393.71	-1.18758	108.052	0
Smp_025860.1	beta thymosin	41.4456	51.9	1	5	5	9	3.03658e+09	79	9.06983	5.87158	3036.58	1.00037e+06	0.775099	11.5682
	A4	Sequence	# PSMs	# Proteins	# Protein Groups	Protein Group Accessions	Modifications	ΔCn	Area	XCorr	Charge	MH+ [Da]	ΔM [ppm]	RT [min]	# Missed Cleavages
	High	EKNPLPTKEDIAAEK	2	1	1	Smp_025860.1		0	1567613580	5.21301	3	1682.9	-0.580913	41.3691	2
	High	QLLQEIETPHSLKR	2	1	1	Smp_025860.1		0	1.26459e+09	5.00163	3	1691.94	-1.63424	73.6983	1
	High	QLLQEIETPHSLK	3	1	1	Smp_025860.1		0	6.27753e+09	4.7457	2	1535.84	-0.172156	90.9585	0
	High	VLEDIDSFDKQK	1	1	1	Smp_025860.1		0	1033736072	4.53777	3	1436.72	-2.70529	72.2692	1
	High	VLEDIDSFDK	1	1	1	Smp_025860.1		0	0	3.00774	2	1180.57	0.739452	95.5833	0
Smp_018250.1	troponin i	32.4842	22.52	1	5	5	8	3034666622	222	26.2588	9.45166	3034.67	1.0034e+06	0.777451	11.5673
	A4	Sequence	# PSMs	# Proteins	# Protein Groups	Protein Group Accessions	Modifications	ΔCn	Area	XCorr	Charge	MH+ [Da]	ΔM [ppm]	RT [min]	# Missed Cleavages
	High	YALEEKDEVANTPK	1	1	1	Smp_018250.1		0	2407336830	5.42338	2	1606.8	-0.161442	48.7368	1
	High	RQDFEINELTIK	3	1	1	Smp_018250.1		0	4944461536	4.55424	2	1505.79	-0.699894	102.229	1
	High	QDFEINELTIK	1	1	1	Smp_018250.1		0	278412348	3.82182	2	1349.69	-0.746922	125.539	0
	High	QLEGDKYDWEEK	2	1	1	Smp_018250.1		0	1363375296	3.63379	2	1539.69	-3.18864	55.6123	1
	High	LDGLGENDLNAK	1	1	1	Smp_018250.1		0	1752201500	3.58517	2	1258.63	-1.4169	65.2942	0
Smp_182770.1	hypothetical protein	51.2174	12.65	3	5	5	12	3.01339e+09	1296	139.471	7.79639	3013.39	1.00642e+06	0.779785	11.5572
	A4	Sequence	# PSMs	# Proteins	# Protein Groups	Protein Group Accessions	Modifications	ΔCn	Area	XCorr	Charge	MH+ [Da]	ΔM [ppm]	RT [min]	# Missed Cleavages
	High	LPTVSGDVDAGLDVGGK	4	3	1	Smp_182770.1		0	22752323	6.14737	2	1599.83	1.76499	117.666	0
	High	LHADAPDVNVNVTGPSVK	2	3	1	Smp_182770.1		0	1.29344e+09	5.04602	2	1832.95	-0.904211	85.5738	0
	High	VHGEMPDVDVGAK	1	3	1	Smp_182770.1		0	7.6976e+08	4.20695	2	1353.64	-2.28047	48.613	0
	High	VHGEmPDVDVGAK	1	3	1	Smp_182770.1	M5(Oxidation)	0	5.05929e+08	4.14526	3	1369.64	0.780556	48.6149	0
	High	LPSVQLTGPDLR	3	3	1	Smp_182770.1		0	3619946142	4.08448	2	1295.74	3.5937	113.644	0
	High	VcSPDVDVSVPSK	1	3	1	Smp_182770.1	C2(Carbamidomethyl)	0	4126789960	3.38099	2	1388.67	-1.33317	72.2658	0
Smp_202970.1	cytoplasmic actin	63.8013	14.81	2	1	4	15	3.00086e+09	378	42.0597	5.88428	3000.86	1.00942e+06	0.78211	11.5512
	A4	Sequence	# PSMs	# Proteins	# Protein Groups	Protein Group Accessions	Modifications	ΔCn	Area	XCorr	Charge	MH+ [Da]	ΔM [ppm]	RT [min]	# Missed Cleavages
	High	VAPEEHPVLLTEAPMNPK	4	2	1	Smp_202970.1		0	5.09609e+09	6.35061	2	1972.02	0.799806	92.7618	0
	High	YPIEHGIVTNWDDMEK	5	5	3	Smp_161930.1;Smp_183710.1;Smp_202970.1		0	2.30215e+09	6.34496	2	1946.9	0.533466	119.827	0
	High	HQGVMVGMGQK	2	6	3	Smp_161930.1;Smp_183710.1;Smp_202970.1		0	9.59828e+08	4.53988	2	1171.57	-0.970844	27.3422	0
	High	IWHHTFYNELR	4	6	3	Smp_161930.1;Smp_183710.1;Smp_202970.1		0	1604337416	3.48506	2	1515.75	0.242796	69.8318	0
Smp_091010.1	hydroxyacylglutathione hydrolase	49.9061	25.67	1	5	5	12	2.9533e+09	261	28.6737	6.84424	2953.3	1.01237e+06	0.784399	11.5281
	A4	Sequence	# PSMs	# Proteins	# Protein Groups	Protein Group Accessions	Modifications	ΔCn	Area	XCorr	Charge	MH+ [Da]	ΔM [ppm]	RT [min]	# Missed Cleavages
	High	EGAVFTGDTLFLGGcGR	5	1	1	Smp_091010.1	C15(Carbamidomethyl)	0	3348500648	5.42587	2	1756.83	0.862121	149.267	0
	High	ASNIcAVVDPVEPDK	3	1	1	Smp_091010.1	C5(Carbamidomethyl)	0	3235045577	4.4431	2	1613.79	2.91772	91.7197	0
	High	IGGLTDTVSHGYK	2	1	1	Smp_091010.1		0	2276344114	4.28562	2	1347.7	5.8904	52.8199	0
	High	VSEPDVLAHAK	1	1	1	Smp_091010.1		0	2014726565	3.17204	2	1165.63	4.12041	42.5139	0
	High	NLEFGLTVEPK	1	1	1	Smp_091010.1		0	0	3.01924	2	1246.67	2.00084	115.653	0
Smp_086470.1	tegument-allergen-like protein	14.3012	14.75	1	2	2	4	2.83906e+09	183	21.6108	5.33838	2839.06	1.01521e+06	0.786598	11.4712
	A4	Sequence	# PSMs	# Proteins	# Protein Groups	Protein Group Accessions	Modifications	ΔCn	Area	XCorr	Charge	MH+ [Da]	ΔM [ppm]	RT [min]	# Missed Cleavages
	High	MSPQAEYDITEHVR	3	1	1	Smp_086470.1		0	3665803364	4.15835	3	1675.78	0.727217	74.8519	0
	High	ALGLNQSEMcIEK	1	1	1	Smp_086470.1	C10(Carbamidomethyl)	0	2012319313	3.1598	2	1492.71	-0.625229	91.0591	0
Smp_053220.1	aldo keto reductase family 1, member B4	43.8265	19.35	1	6	6	11	2.7884e+09	310	35.4694	7.76709	2788.4	1.018e+06	0.788759	11.4452
	A4	Sequence	# PSMs	# Proteins	# Protein Groups	Protein Group Accessions	Modifications	ΔCn	Area	XCorr	Charge	MH+ [Da]	ΔM [ppm]	RT [min]	# Missed Cleavages
	High	RIEENFGVFDFQLSK	2	1	1	Smp_053220.1		0	698889272	5.28254	2	1828.92	0.861039	154.371	1
	High	NEAEIGGALEcSLK	4	1	1	Smp_053220.1	C11(Carbamidomethyl)	0	604065296	4.67769	2	1490.71	-1.46829	97.6328	0
	High	IEENFGVFDFQLSK	1	1	1	Smp_053220.1		0	236954032	3.85215	2	1672.83	3.81468	177.323	0
	High	VDLLMEPWVLQIAK	2	1	1	Smp_053220.1		0	1533892203	3.71456	2	1654.92	-1.85471	202.21	0
	High	TPAQVLLR	1	1	1	Smp_053220.1		0	6132415800	3.17364	2	897.551	-0.5306	50.2846	0
	High	REDVFVTSK	1	1	1	Smp_053220.1		0	1.89722e+08	3.00583	2	1080.57	0.862727	27.5656	1
Smp_033540.1	carbonyl reductase 1	23.1579	25.27	2	6	6	7	2.77261e+09	277	30.6007	7.82568	2772.61	1.02077e+06	0.790907	11.437
	A4	Sequence	# PSMs	# Proteins	# Protein Groups	Protein Group Accessions	Modifications	ΔCn	Area	XCorr	Charge	MH+ [Da]	ΔM [ppm]	RT [min]	# Missed Cleavages
	High	FHQLDITDQNSR	1	1	1	Smp_033540.1		0	1415847968	3.62364	2	1473.7	-5.84978	50.9675	0
	High	VVTVSSSISLTSLK	2	1	1	Smp_033540.1		0	7.00279e+07	3.54417	2	1420.82	-2.2761	116.907	0
	High	FVSPISLLELR	1	1	1	Smp_033540.1		0	2.23921e+09	3.38739	2	1273.75	1.43842	186.906	0
	High	ANSAAPFGEQAR	1	1	1	Smp_033540.1		0	6.77588e+08	3.25761	2	1218.59	-0.911462	33.9915	0
	High	EPINQFVYER	1	1	1	Smp_033540.1		0	4.66278e+09	3.14831	2	1294.64	-1.63812	84.7728	0
	High	GWPSNAYGVSK	1	2	1	Smp_033540.1		0	920341262	3.0604	2	1165.56	0.694448	62.4363	0
Smp_158110.1	thioredoxin peroxidase	42.3206	19.74	1	3	3	10	2.74408e+09	152	17.2187	5.98584	2744.08	1.02352e+06	0.793033	11.4221
	A4	Sequence	# PSMs	# Proteins	# Protein Groups	Protein Group Accessions	Modifications	ΔCn	Area	XCorr	Charge	MH+ [Da]	ΔM [ppm]	RT [min]	# Missed Cleavages
	High	KAGGLGQMNIPLLSDK	4	1	1	Smp_158110.1		0	1332274238	5.27439	2	1641.9	0.736338	119.716	1
	High	AGGLGQMNIPLLSDK	3	1	1	Smp_158110.1		0	2932415830	4.26717	2	1513.81	1.12073	148.175	0
	High	AYEVLDEQEGHAFR	3	1	1	Smp_158110.1		0	3.96755e+09	4.10708	2	1663.77	-1.01247	78.2097	0
Smp_038100.1	ATP synthase, H+ transporting, mitochondrial F1	107.178	26.69	1	10	10	27	2.69812e+09	517	55.802	5.35107	2698.12	1.02621e+06	0.795124	11.3977
	A4	Sequence	# PSMs	# Proteins	# Protein Groups	Protein Group Accessions	Modifications	ΔCn	Area	XCorr	Charge	MH+ [Da]	ΔM [ppm]	RT [min]	# Missed Cleavages
	High	ILDPNIVGEEHYSVAR	5	1	1	Smp_038100.1		0	2697600768	5.79079	3	1811.94	3.65664	102.897	0
	High	LILEIAQHLGENTVR	3	1	1	Smp_038100.1		0	8.3256e+08	4.6487	2	1705.97	3.51852	136.755	0
	High	VALTGLTVAEYFR	3	1	1	Smp_038100.1		0	2.7295e+09	4.64175	2	1439.79	0.510742	166.05	0
	High	FTQAGSEVSALLGR	3	1	1	Smp_038100.1		0	2667256256	4.26306	2	1435.76	2.06463	121.978	0
	High	AHGGYSVFAGVGER	2	1	1	Smp_038100.1		0	1592248344	4.21829	3	1406.68	0.0545602	63.7392	0
	High	VSLVYGQMNEPPGAR	3	1	1	Smp_038100.1		0	6.09308e+08	3.89223	2	1617.81	0.173297	94.4103	0
	High	TIAMDGTEGLVR	5	1	1	Smp_038100.1		0	1154478476	3.82218	2	1262.64	-2.28266	86.6564	0
	High	FLSQPFQVAEVFIGR	1	1	1	Smp_038100.1		0	1.94368e+08	3.62132	2	1737.93	1.44468	198.759	0
	High	GQQcVDTGGPIR	1	1	1	Smp_038100.1	C4(Carbamidomethyl)	0	228815360	3.36107	2	1287.61	-0.809523	33.2519	0
	High	IMNVIGEPIDER	1	1	1	Smp_038100.1		0	2240876170	3.04187	2	1385.71	-3.0927	101.298	0
Smp_157380.1	hypothetical protein	48.6429	9.89	2	7	7	12	2676230350	2801	314.625	6.17627	2676.23	1.02889e+06	0.797197	11.386
	A4	Sequence	# PSMs	# Proteins	# Protein Groups	Protein Group Accessions	Modifications	ΔCn	Area	XCorr	Charge	MH+ [Da]	ΔM [ppm]	RT [min]	# Missed Cleavages
	High	HVTPAPYVESTLSMAMK	2	2	1	Smp_157380.1		0	306686324	5.15809	2	1861.93	3.73564	128.874	0
	High	ESVcVVDSATSVSVK	4	2	1	Smp_157380.1	C4(Carbamidomethyl)	0	1167681868	4.70088	2	1566.77	-1.4301	81.7221	0
	High	SPESVLDSTAAFVK	1	2	1	Smp_157380.1		0	3083635932	4.43574	2	1450.74	0.173759	129.032	0
	High	YVNTEEMAcQTVQPK	1	2	1	Smp_157380.1	C9(Carbamidomethyl)	0	3777373250	4.40128	2	1797.81	-1.31373	72.0596	0
	High	FSSLcQTTSELVK	1	1	1	Smp_157380.1	C5(Carbamidomethyl)	0	0	3.84468	2	1499.74	0.366361	96.6363	0
	High	SLLDGAAHLSLK	1	2	1	Smp_157380.1		0	0	3.36702	2	1224.69	-1.67123	103.58	0
	High	TSLVEATQFVK	2	2	1	Smp_157380.1		0	4.62508e+08	3.19695	2	1222.67	0.550705	97.5852	0
Smp_030500.1	glycerol 3 phosphate dehydrogenase	52.1522	29.91	1	8	8	13	2669817474	351	38.8361	7.15186	2669.82	1.03156e+06	0.799266	11.3825
	A4	Sequence	# PSMs	# Proteins	# Protein Groups	Protein Group Accessions	Modifications	ΔCn	Area	XCorr	Charge	MH+ [Da]	ΔM [ppm]	RT [min]	# Missed Cleavages
	High	QMGIALATTNEPLAQLEK	3	1	1	Smp_030500.1		0	1014123505	4.81955	2	1928.02	3.83795	148.491	0
	High	DADVLIIVmPHQFLNR	1	1	1	Smp_030500.1	M9(Oxidation)	0	7.79675e+07	4.69443	3	1897	0.562741	183.069	0
	High	NIVAVAAGVIEGLGYGDNTK	2	1	1	Smp_030500.1		0	335927824	4.62451	3	1961.03	-1.59887	200.716	0
	High	KLTEIINTSHENVK	2	1	1	Smp_030500.1		0	1274273676	4.50614	3	1625.89	2.55579	43.6416	1
	High	LPENVVADPDVK	1	1	1	Smp_030500.1		0	5295028388	4.36296	2	1295.68	-1.11481	71.8568	0
	High	VSVIGSGNWGSTIAK	2	1	1	Smp_030500.1		0	4.93448e+08	3.65193	2	1475.79	0.155009	106.185	0
	High	LTEIINTSHENVK	1	1	1	Smp_030500.1		0	205268540	3.40214	2	1497.79	-3.00365	47.3308	0
	High	KFPEYVPEVR	1	1	1	Smp_030500.1		0	1440150358	3.23859	2	1263.67	0.880531	77.6137	1
Smp_043120.1	universal stress protein	11.376	18.13	1	2	2	3	2539955328	160	17.9581	7.60596	2539.96	1.0341e+06	0.801234	11.3106
	A4	Sequence	# PSMs	# Proteins	# Protein Groups	Protein Group Accessions	Modifications	ΔCn	Area	XCorr	Charge	MH+ [Da]	ΔM [ppm]	RT [min]	# Missed Cleavages
	High	AFLHVDTKPGSSLVK	1	1	1	Smp_043120.1		0	3211752744	4.17395	3	1598.89	1.011	71.0795	1
	High	VILIPIDGSDHcDR	2	1	1	Smp_043120.1	C12(Carbamidomethyl)	0	1868157912	3.90114	2	1609.8	-0.00293981	93.0897	0
Smp_074140.1	annexin	31.8269	20.17	1	6	6	8	2.49957e+09	347	39.0738	5.03369	2499.57	1.0366e+06	0.803171	11.2875
	A4	Sequence	# PSMs	# Proteins	# Protein Groups	Protein Group Accessions	Modifications	ΔCn	Area	XCorr	Charge	MH+ [Da]	ΔM [ppm]	RT [min]	# Missed Cleavages
	High	SVWHLQEVSHLFEK	1	1	1	Smp_074140.1		0	1.19371e+09	4.99848	3	1738.89	1.62447	130.045	0
	High	MLLTDIDKVDAR	1	1	1	Smp_074140.1		0	1027257696	4.43403	2	1389.74	1.44781	97.8251	1
	High	RDEIPFEDVEK	2	1	1	Smp_074140.1		0	4303815680	3.83654	2	1376.67	0.38942	73.82	1
	High	SQGSTLEDWIR	2	1	1	Smp_074140.1		0	2001183936	3.76757	2	1291.63	-0.399833	112.535	0
	High	GAGTDDcTLMR	1	1	1	Smp_074140.1	C7(Carbamidomethyl)	0	288754744	3.70684	2	1196.51	1.70117	36.9383	0
	High	KDAEELYQAmK	1	1	1	Smp_074140.1	M10(Oxidation)	0	4.326e+08	3.63692	2	1341.64	3.54051	54.714	1
Smp_019350.1	hypothetical protein	6.5529	9.52	1	1	1	2	2483350128	126	14.119	8.01611	2483.35	1.03908e+06	0.805095	11.2781
	A4	Sequence	# PSMs	# Proteins	# Protein Groups	Protein Group Accessions	Modifications	ΔCn	Area	XCorr	Charge	MH+ [Da]	ΔM [ppm]	RT [min]	# Missed Cleavages
	High	ScVPVcVEADAR	2	1	1	Smp_019350.1	C2(Carbamidomethyl); C6(Carbamidomethyl)	0	2483350128	3.49979	2	1362.61	-1.8343	60.936	0
Smp_146950.1	basement membrane specific heparan sulfate	180.235	13.44	1	28	28	47	2.42423e+09	2671	301.704	5.21143	2424.23	1.04151e+06	0.806973	11.2433
	A4	Sequence	# PSMs	# Proteins	# Protein Groups	Protein Group Accessions	Modifications	ΔCn	Area	XCorr	Charge	MH+ [Da]	ΔM [ppm]	RT [min]	# Missed Cleavages
	High	LEVNENHLILQGLK	2	1	1	Smp_146950.1		0	554810160	5.74784	3	1619.91	0.523117	108.86	0
	High	LPSDKVPIQLPEDPFTR	3	1	1	Smp_146950.1		0	2105406090	5.64583	3	1952.06	3.41374	150.11	1
	High	LDGTPVDTTSLIGVGDSR	3	1	1	Smp_146950.1		0	1231572540	5.01285	2	1802.91	-1.49387	129.735	0
	High	TLDSDSTLPEGTSQDK	2	1	1	Smp_146950.1		0	7.99189e+08	4.77759	2	1693.78	-0.250798	53.5825	0
	High	ILSNVNEIFQDSGDR	4	1	1	Smp_146950.1		0	837568782	4.57661	2	1706.83	-0.692363	128.184	0
	High	WANANDITEFHcR	1	1	1	Smp_146950.1	C12(Carbamidomethyl)	0	99210378	4.34469	2	1633.72	-0.726587	81.9924	0
	High	VIVPLEESHDEDAQLSR	1	1	1	Smp_146950.1		0	697955175	4.17369	2	1936.95	-4.1192	87.4549	0
	High	QIIVDHVPDDGVKR	1	1	1	Smp_146950.1		0	12250989	4.02169	2	1590.86	-1.84184	53.4532	1
	High	LLGVYGETVPEAGLTR	2	1	1	Smp_146950.1		0	1325697740	3.9868	2	1674.91	3.4889	132.383	0
	High	IILKPIYDNPDSTFPTR	2	1	1	Smp_146950.1		0	230669529	3.97682	2	1990.07	3.69014	121.639	1
	High	ITSIQEELSNNNNER	2	1	1	Smp_146950.1		0	80231800	3.96303	2	1760.85	2.55291	73.7636	0
	High	TVEEADIAWETK	3	1	1	Smp_146950.1		0	137453260	3.83458	2	1391.67	1.24354	87.1927	0
	High	NDLTNHVTIK	1	1	1	Smp_146950.1		0	246765886	3.77001	2	1154.62	0.255944	37.2834	0
	High	LSVSVIGLDDR	3	1	1	Smp_146950.1		0	469864581	3.69013	2	1173.65	1.3054	114.994	0
	High	ASGLYTcEAVNR	1	1	1	Smp_146950.1	C7(Carbamidomethyl)	0	1.37363e+09	3.52313	2	1340.63	-0.170867	47.843	0
	High	VNYPLTSGLYLR	1	1	1	Smp_146950.1		0	0	3.49587	2	1395.76	-0.0015603	127.978	0
	High	QYLAKPDYYNR	1	1	1	Smp_146950.1		0	197711464	3.44069	2	1430.71	3.60805	48.5826	1
	High	ESVLYGWEFSR	1	1	1	Smp_146950.1		0	385944668	3.40856	2	1372.65	0.714749	140.767	0
	High	ALAPDFLVNVAK	2	1	1	Smp_146950.1		0	1697738113	3.28722	2	1257.72	0.809166	138.101	0
	High	PIYDNPDSTFPTR	1	1	1	Smp_146950.1		0	1.97367e+07	3.25985	2	1522.72	0.982649	89.6982	0
	High	TEEIFYSPHFR	1	1	1	Smp_146950.1		0	380939424	3.25509	2	1425.68	-1.57361	90.6415	0
	High	FDIIDSDGTGR	1	1	1	Smp_146950.1		0	1.04473e+09	3.13216	2	1195.56	-0.624112	80.9875	0
	High	ILSDAFINDR	2	1	1	Smp_146950.1		0	740356932	3.07444	2	1163.61	2.47054	91.2033	0
	High	DFIAPIQPIIPTK	2	1	1	Smp_146950.1		0	2217590360	3.07397	2	1452.85	3.25317	161.565	0
	High	NGDTLELHcELEK	1	1	1	Smp_146950.1	C9(Carbamidomethyl)	0	42301598	3.05435	2	1557.72	0.592107	61.0541	0
	High	IGPLPETITEK	1	1	1	Smp_146950.1		0	2949690858	3.04696	2	1197.67	-1.47564	84.5281	0
	High	VDGLDENGALSANK	1	1	1	Smp_146950.1		0.0098	85772023	3.04395	2	1402.69	9.7572	60.4293	0
	High	HTQLADSLSTGPK	1	1	1	Smp_146950.1		0	253159155	3.03619	2	1354.7	1.83413	37.2066	0
Smp_001410.1	glyoxalase domain containing protein 4	46.6112	22.11	1	5	5	12	2.41146e+09	294	32.6091	7.21045	2411.46	1.04392e+06	0.808842	11.2357
	A4	Sequence	# PSMs	# Proteins	# Protein Groups	Protein Group Accessions	Modifications	ΔCn	Area	XCorr	Charge	MH+ [Da]	ΔM [ppm]	RT [min]	# Missed Cleavages
	High	LISIQKPIDHASAFGR	3	1	1	Smp_001410.1		0	2301422310	5.58215	3	1752.98	0.910282	80.6477	1
	High	TMDSQNETILTR	2	1	1	Smp_001410.1		0	1.85674e+09	4.04108	2	1408.67	-1.11066	56.0416	0
	High	TmDSQNETILTR	2	1	1	Smp_001410.1	M2(Oxidation)	0	4.79929e+08	3.73246	2	1424.67	-0.270807	56.2335	0
	High	IAFAcPSSQLPILQK	3	1	1	Smp_001410.1	C5(Carbamidomethyl)	0	3076217888	3.70825	2	1672.91	2.00721	142.978	0
	High	MVALATSNLK	1	1	1	Smp_001410.1		0	1095576514	3.16482	2	1047.59	2.29825	58.4373	0
	High	VANRNETIDFYK	1	1	1	Smp_001410.1		0	458927699	3.10944	2	1469.74	-0.776386	52.5159	1
Smp_007270.1	smoothelin	7.49348	8.33	1	1	1	2	2407009451	180	20.215	8.54346	2407.01	1.04633e+06	0.810707	11.233
	A4	Sequence	# PSMs	# Proteins	# Protein Groups	Protein Group Accessions	Modifications	ΔCn	Area	XCorr	Charge	MH+ [Da]	ΔM [ppm]	RT [min]	# Missed Cleavages
	High	LGNVSPLLDIEDLMR	1	1	1	Smp_007270.1		0	2407009451	4.11736	2	1684.89	-1.49937	200.472	0
	High	LGNVSPLLDIEDLmR	1	1	1	Smp_007270.1	M14(Oxidation)	0	1283376455	3.37612	2	1700.89	-0.28987	200.637	0
Smp_037230.1	fimbrin	58.8172	15.4	1	7	7	14	2.3773e+09	513	58.428	6.49365	2377.3	1.0487e+06	0.812549	11.2151
	A4	Sequence	# PSMs	# Proteins	# Protein Groups	Protein Group Accessions	Modifications	ΔCn	Area	XCorr	Charge	MH+ [Da]	ΔM [ppm]	RT [min]	# Missed Cleavages
	High	NWLNPDEFHELYK	4	1	1	Smp_037230.1		0	8.29478e+08	5.17112	3	1704.81	5.42344	141.66	0
	High	TALEVVGVSVAGHEIR	2	1	1	Smp_037230.1		0	1489680440	4.86295	2	1636.9	-1.71539	110.972	0
	High	RDDFLVEGETLEER	2	1	1	Smp_037230.1		0	1503766776	4.43131	3	1707.82	-0.569303	102.097	1
	High	LVNVASPNTIDER	2	1	1	Smp_037230.1		0	4138442160	4.22824	2	1427.75	-1.28411	71.1925	0
	High	LMSASEILSSTSR	2	1	1	Smp_037230.1		0	558394832	4.05235	2	1381.7	-0.497484	106.929	0
	High	DDFLVEGETLEER	1	1	1	Smp_037230.1		0	35313339	3.77361	2	1551.71	-6.96055	130.13	0
	High	GLIDTITLNR	1	1	1	Smp_037230.1		0	152771114	3.04156	2	1115.64	0.82335	119.208	0
Smp_067890.1	proteasome alpha 2 subunit	7.62477	12.38	1	2	2	2	2.36672e+09	210	23.2421	9.49561	2366.72	1.05107e+06	0.814382	11.2087
	A4	Sequence	# PSMs	# Proteins	# Protein Groups	Protein Group Accessions	Modifications	ΔCn	Area	XCorr	Charge	MH+ [Da]	ΔM [ppm]	RT [min]	# Missed Cleavages
	High	GIGMVYSGLSPDYR	1	1	1	Smp_067890.1		0	0	4.11833	2	1514.73	0.50417	121.793	0
	High	AVEAGAPSVGIR	1	1	1	Smp_067890.1		0	2.36672e+09	3.50645	2	1126.62	-2.00689	52.0499	0
Smp_054240.1	translationally controlled tumor protein	60.2257	22.35	1	3	3	15	2324767512	170	19.5745	4.88135	2324.77	1.05339e+06	0.816184	11.1829
	A4	Sequence	# PSMs	# Proteins	# Protein Groups	Protein Group Accessions	Modifications	ΔCn	Area	XCorr	Charge	MH+ [Da]	ΔM [ppm]	RT [min]	# Missed Cleavages
	High	DMITEDEMFTDSHcPR	5	1	1	Smp_054240.1	C14(Carbamidomethyl)	0	3892707044	5.09554	2	1983.79	0.0152771	108.603	0
	High	VVADFFYEVDSR	9	1	1	Smp_054240.1		0	205197244	3.94477	2	1446.7	3.68343	147.152	0
	High	TDPDKVPLLK	1	1	1	Smp_054240.1		0	2876398248	3.18378	2	1125.65	2.12756	49.676	1
Smp_005670.1	rab11	9.53384	10.09	3	2	2	3	2275044138	218	24.6763	6.55127	2275.04	1.05567e+06	0.817946	11.1517
	A4	Sequence	# PSMs	# Proteins	# Protein Groups	Protein Group Accessions	Modifications	ΔCn	Area	XCorr	Charge	MH+ [Da]	ΔM [ppm]	RT [min]	# Missed Cleavages
	High	VVLIGDSGVGK	2	1	1	Smp_005670.1		0	2699158836	3.4197	2	1043.61	-0.873051	64.2059	0
	High	AQIWDTAGQER	1	3	1	Smp_005670.1		0	1850929440	3.08066	2	1274.61	-1.80155	60.9111	0
Smp_082030.1	DJ1/PARK 7 protease	50.4753	50.54	1	7	7	12	2.22002e+09	184	19.079	7.79639	2220.02	1.05789e+06	0.819666	11.1164
	A4	Sequence	# PSMs	# Proteins	# Protein Groups	Protein Group Accessions	Modifications	ΔCn	Area	XCorr	Charge	MH+ [Da]	ΔM [ppm]	RT [min]	# Missed Cleavages
	High	AGVNVTVGGLQGDGVLK	3	1	1	Smp_082030.1		0	2.24152e+09	5.41834	2	1583.87	-1.81785	114.004	0
	High	GSNGVcIKPNVSLSSVSSK	2	1	1	Smp_082030.1	C6(Carbamidomethyl)	0	377935468	5.311	3	1919.99	-0.0403726	77.9876	1
	High	YcEDNVVVDDKLVTSR	2	1	1	Smp_082030.1	C2(Carbamidomethyl)	0	732703265	4.84232	3	1911.91	0.240211	86.5619	1
	High	YIAAIcAAPIALESHK	1	1	1	Smp_082030.1	C6(Carbamidomethyl)	0	0	4.17578	3	1727.92	0.33925	111.951	0
	High	LTSYPGFQDQLPSYK	2	1	1	Smp_082030.1		0	3320468598	3.5996	2	1743.86	-0.663865	124.759	0
	High	YcEDNVVVDDK	1	1	1	Smp_082030.1	C2(Carbamidomethyl)	0	0	3.43063	2	1355.58	-2.16753	47.9911	0
	High	LVELLcGKPK	1	1	1	Smp_082030.1	C6(Carbamidomethyl)	0	1098063080	2.99601	2	1156.68	0.356046	53.0001	1
Smp_197080.1	titin	12.8949	3.58	1	2	2	3	2.20946e+09	811	89.6834	5.59229	2209.46	1.0601e+06	0.821378	11.1095
	A4	Sequence	# PSMs	# Proteins	# Protein Groups	Protein Group Accessions	Modifications	ΔCn	Area	XCorr	Charge	MH+ [Da]	ΔM [ppm]	RT [min]	# Missed Cleavages
	High	IFQDGGISNLEFHR	2	1	1	Smp_197080.1		0	2711761560	4.48269	2	1632.81	-0.92009	110.823	0
	High	VRPAGDSTLVVEWYK	1	1	1	Smp_197080.1		0	1.70716e+09	4.19857	3	1719.92	7.6693	107.705	1
Smp_008660.1	gelsolin	82.2687	33.79	1	11	11	22	2.1488e+09	364	41.683	5.79541	2148.8	1.06225e+06	0.823043	11.0693
	A4	Sequence	# PSMs	# Proteins	# Protein Groups	Protein Group Accessions	Modifications	ΔCn	Area	XCorr	Charge	MH+ [Da]	ΔM [ppm]	RT [min]	# Missed Cleavages
	High	TDHPFAPITVVSNNRK	1	1	1	Smp_008660.1		0	340904212	4.99957	3	1795.94	-1.18381	60.1273	1
	High	DTNLALFGSDIER	3	1	1	Smp_008660.1		0	1294646545	4.49634	2	1450.72	1.27007	137.251	0
	High	TDHPFAPITVVSNNR	2	1	1	Smp_008660.1		0	1.49173e+09	4.24142	3	1667.85	-0.1407	81.6443	0
	High	ASQFLQQLEcDR	3	1	1	Smp_008660.1	C10(Carbamidomethyl)	0	1035515786	3.98329	2	1494.7	-2.61754	105.665	0
	High	ESAEKEPAWGPVR	1	1	1	Smp_008660.1		0	354918681	3.91718	2	1455.72	0.302825	48.7885	1
	High	TMELIEVPFSR	3	1	1	Smp_008660.1		0	9.89132e+08	3.7837	2	1321.68	1.42716	146.976	0
	High	FISLLPDVEIGEK	4	1	1	Smp_008660.1		0	3116407414	3.78058	2	1459.81	2.26981	172.679	0
	High	ITSPTLMVWR	2	1	1	Smp_008660.1		0	5.08196e+08	3.39875	2	1203.66	0.661567	124.645	0
	High	TVELDTFLDDK	1	1	1	Smp_008660.1		0	191367090	3.22552	2	1295.64	0.127388	126.71	0
	High	MEISLVcENALPK	1	1	1	Smp_008660.1	C7(Carbamidomethyl)	0	0	3.06518	2	1503.76	0.839015	126.661	0
	High	EVDGFESDLFK	1	1	1	Smp_008660.1		0	1.83826e+09	3.02842	2	1285.59	0.120514	126.605	0
Smp_003230.1	SH3 domain GRB2 endophilin B1	110.904	37.5	1	9	9	27	2131806328	248	28.2865	8.36768	2131.81	1.06438e+06	0.824695	11.0579
	A4	Sequence	# PSMs	# Proteins	# Protein Groups	Protein Group Accessions	Modifications	ΔCn	Area	XCorr	Charge	MH+ [Da]	ΔM [ppm]	RT [min]	# Missed Cleavages
	High	KLQETVSSEYITWLR	4	1	1	Smp_003230.1		0	967635134	5.76363	3	1852.99	7.39221	135.026	1
	High	DAESAFNFQcETTKR	3	1	1	Smp_003230.1	C10(Carbamidomethyl)	0	784720348	4.83734	2	1803.8	-0.0880987	76.5898	1
	High	LSANEQLGESMDR	4	1	1	Smp_003230.1		0	2107879000	4.72147	2	1449.67	1.56863	62.4784	0
	High	DAESAFNFQcETTK	2	1	1	Smp_003230.1	C10(Carbamidomethyl)	0	819737344	4.65617	2	1647.69	-2.06897	93.9801	0
	High	LQETVSSEYITWLR	2	1	1	Smp_003230.1		0	328679784	4.58022	2	1724.9	6.22325	154.56	0
	High	FSQIVEEAFGTTER	6	1	1	Smp_003230.1		0	1310895808	4.21549	2	1613.78	-0.885435	127.248	0
	High	KIQADTNTFFGR	1	1	1	Smp_003230.1		0	1727331392	3.97167	2	1397.71	-3.7845	66.1112	1
	High	NSNYGSPGEALK	1	1	1	Smp_003230.1		0	9.0128e+07	3.66571	2	1236.59	3.11483	36.9354	0
	High	TSYSPDLTELMK	3	1	1	Smp_003230.1		0	2560208592	3.62361	2	1384.67	-0.323599	127.748	0
	High	LSANEQLGESmDR	1	1	1	Smp_003230.1	M11(Oxidation)	0	335559064	3.35284	2	1465.66	3.85491	62.7963	0
Smp_065470.1	tumor protein d52	16.1771	17.27	1	2	2	4	2.09198e+09	139	15.6051	4.98291	2091.98	1.06647e+06	0.826316	11.0307
	A4	Sequence	# PSMs	# Proteins	# Protein Groups	Protein Group Accessions	Modifications	ΔCn	Area	XCorr	Charge	MH+ [Da]	ΔM [ppm]	RT [min]	# Missed Cleavages
	High	LQVELSQVEEEIR	3	1	1	Smp_065470.1		0	2814034225	4.5875	2	1571.83	-1.57808	138.673	0
	High	EKVESTISAIR	1	1	1	Smp_065470.1		0	1369920612	3.07049	2	1232.68	-0.342075	43.7276	1
Smp_040790.1	peptidyl prolyl cis trans isomerase B	19.4724	10.8	1	2	2	5	2090552328	213	23.2811	8.57275	2090.55	1.06856e+06	0.827936	11.0297
	A4	Sequence	# PSMs	# Proteins	# Protein Groups	Protein Group Accessions	Modifications	ΔCn	Area	XCorr	Charge	MH+ [Da]	ΔM [ppm]	RT [min]	# Missed Cleavages
	High	VFFDIEVDGKPLGR	4	1	1	Smp_040790.1		0	429434976	4.3405	3	1591.85	1.67025	141.428	1
	High	QLSIGTQLK	1	1	1	Smp_040790.1		0	3751669680	3.23021	2	987.583	-0.618748	57.2995	0
Smp_053940.1	heterogeneous nuclear ribonucleoprotein a	20.6573	9.52	1	3	3	6	2.0366e+09	315	33.91	8.49951	2036.6	1.0706e+06	0.829514	10.9919
	A4	Sequence	# PSMs	# Proteins	# Protein Groups	Protein Group Accessions	Modifications	ΔCn	Area	XCorr	Charge	MH+ [Da]	ΔM [ppm]	RT [min]	# Missed Cleavages
	High	GFGFVTFDDYDPVDK	3	1	1	Smp_053940.1		0	2.72752e+09	3.88783	2	1721.77	0.871383	176.41	0
	High	KLFIGGLTPLTTEAK	1	1	1	Smp_053940.1		0	515897472	3.36503	2	1588.93	-0.0739922	119.225	1
	High	LFIGGLTPLTTEAK	2	1	1	Smp_053940.1		0	2866374524	3.24463	2	1460.84	-0.0809616	145.968	0
Smp_059980.1	arginase	26.2269	9.34	1	3	3	7	2.02217e+09	364	39.8915	6.11279	2022.17	1.07262e+06	0.83108	10.9817
	A4	Sequence	# PSMs	# Proteins	# Protein Groups	Protein Group Accessions	Modifications	ΔCn	Area	XCorr	Charge	MH+ [Da]	ΔM [ppm]	RT [min]	# Missed Cleavages
	High	HGIAYFTMLDVDR	3	1	1	Smp_059980.1		0	5.18101e+07	4.48405	2	1537.75	0.735558	134.653	0
	High	IGTYQGPELIR	3	1	1	Smp_059980.1		0	4.61143e+09	3.58336	2	1246.67	-3.47411	87.2175	0
	High	NLTDQGIMSR	1	1	1	Smp_059980.1		0	1403269088	3.11808	2	1134.56	-1.67101	55.08	0
Smp_044010.1	tropomyosin	69.9062	35.48	1	9	9	19	2.02018e+09	248	28.6395	4.62744	2020.18	1.07464e+06	0.832646	10.9803
	A4	Sequence	# PSMs	# Proteins	# Protein Groups	Protein Group Accessions	Modifications	ΔCn	Area	XCorr	Charge	MH+ [Da]	ΔM [ppm]	RT [min]	# Missed Cleavages
	High	LQNEVDHLEDDLLAEK	3	1	1	Smp_044010.1		0	1.53579e+09	6.69247	2	1880.92	-1.07545	130.127	0
	High	LLEEDLEVSSSR	6	1	1	Smp_044010.1		0	784408150	3.78517	2	1376.69	-1.29664	85.4519	0
	High	ALEISEQESAQR	1	1	1	Smp_044010.1		0	1.026e+09	3.50248	2	1360.67	-0.0188255	44.567	0
	High	LAIAEVDFER	3	1	1	Smp_044010.1		0	1044272990	3.41439	2	1162.61	-0.151624	111.634	0
	High	EKAEAEVAAMTR	1	1	1	Smp_044010.1		0	115615712	3.36285	2	1305.65	3.43232	39.406	1
	High	SIADDERLNQLEDQQK	1	1	1	Smp_044010.1		0	221401901	3.35707	2	1901.91	-2.78185	75.8658	1
	High	KLAIAEVDFER	2	1	1	Smp_044010.1		0	2488491036	3.3233	2	1290.71	0.336851	89.561	1
	High	AEAEVAAMTR	1	1	1	Smp_044010.1		0	33208782	3.2023	2	1048.51	0.894731	33.9986	0
	High	IVELEEELR	1	1	1	Smp_044010.1		0	2036262528	3.00304	2	1129.61	-0.287321	89.6215	0
Smp_080920.1	hypothetical protein	3.23426	8.55	1	1	1	1	2004811452	117	13.814	8.6167	2004.81	1.07665e+06	0.834199	10.9693
	A4	Sequence	# PSMs	# Proteins	# Protein Groups	Protein Group Accessions	Modifications	ΔCn	Area	XCorr	Charge	MH+ [Da]	ΔM [ppm]	RT [min]	# Missed Cleavages
	High	ETSFTFMNEK	1	1	1	Smp_080920.1		0	2004811452	3.23426	2	1233.55	-0.0741559	82.6244	0
Smp_013040.1	cathepsin d (lysosomal aspartyl protease)	6.90167	2.8	1	1	1	2	1936370848	428	46.93	6.31592	1936.37	1.07858e+06	0.835699	10.9191
	A4	Sequence	# PSMs	# Proteins	# Protein Groups	Protein Group Accessions	Modifications	ΔCn	Area	XCorr	Charge	MH+ [Da]	ΔM [ppm]	RT [min]	# Missed Cleavages
	High	AMTLEPTDYLLK	2	1	1	Smp_013040.1		0	1936370848	3.46436	2	1394.72	-1.89747	138.519	0
Smp_012750.1	60S ribosomal protein L12	19.6053	19.39	1	2	2	5	1922835966	165	17.7196	9.5249	1922.84	1.08051e+06	0.837189	10.909
	A4	Sequence	# PSMs	# Proteins	# Protein Groups	Protein Group Accessions	Modifications	ΔCn	Area	XCorr	Charge	MH+ [Da]	ΔM [ppm]	RT [min]	# Missed Cleavages
	High	SVGcTVDGESPQVMIEK	2	1	1	Smp_012750.1	C4(Carbamidomethyl)	0	1675816688	4.63794	2	1835.85	-1.25643	90.8317	0
	High	VIGGEVGATSSLAPK	3	1	1	Smp_012750.1		0	2169855244	3.99027	2	1385.76	-1.37615	72.8477	0
Smp_071520.1	glycosyl transferase, fragment	25.7083	34.52	1	2	2	6	1.91889e+09	84	9.56996	7.38623	1918.89	1.08242e+06	0.838676	10.9061
	A4	Sequence	# PSMs	# Proteins	# Protein Groups	Protein Group Accessions	Modifications	ΔCn	Area	XCorr	Charge	MH+ [Da]	ΔM [ppm]	RT [min]	# Missed Cleavages
	High	ELGEcLTYLEENPDIR	4	1	1	Smp_071520.1	C5(Carbamidomethyl)	0	1.91889e+09	4.9525	2	1950.91	1.56901	147.293	0
	High	QIIFAAEEFIGGK	2	1	1	Smp_071520.1		0	0	3.8692	2	1422.77	1.57506	160.061	0
Smp_018240.1	transitional endoplasmic reticulum ATPase	43.7756	15.44	3	5	6	11	1.91636e+09	596	66.3145	5.75732	1916.36	1.08434e+06	0.840161	10.9042
	A4	Sequence	# PSMs	# Proteins	# Protein Groups	Protein Group Accessions	Modifications	ΔCn	Area	XCorr	Charge	MH+ [Da]	ΔM [ppm]	RT [min]	# Missed Cleavages
	High	ELQELVQYPVEHPDK	2	1	1	Smp_018240.1		0	1481856512	4.93773	3	1823.92	0.157607	96.5656	0
	High	QAAPcVLFFDELDSIAK	1	1	1	Smp_018240.1	C5(Carbamidomethyl)	0	214170197	4.89554	3	1923.95	-0.503793	203.288	0
	High	NAPAIIFIDELDAIAPK	3	1	1	Smp_018240.1		0	1.34939e+09	4.47259	2	1810.99	-1.67883	207.058	0
	High	GPELLTmWFGESEANVR	2	1	1	Smp_018240.1	M7(Oxidation)	0	53806238	3.95097	2	1951.91	-5.32795	189.573	0
	High	AIANEcQANFISIK	1	1	1	Smp_018240.1	C6(Carbamidomethyl)	0	1622939444	3.8337	2	1578.79	0.281337	99.9507	0
	High	GILLYGPPGTGK	2	4	2	Smp_025510.1;Smp_018240.1		0	2.64428e+09	3.21557	2	1172.67	-0.654683	94.2119	0
Smp_166030.1	erythrocyte membrane protein	7.44219	1.29	1	2	2	2	1864866836	2010	227.392	4.66553	1864.87	1.08621e+06	0.841606	10.8649
	A4	Sequence	# PSMs	# Proteins	# Protein Groups	Protein Group Accessions	Modifications	ΔCn	Area	XCorr	Charge	MH+ [Da]	ΔM [ppm]	RT [min]	# Missed Cleavages
	High	DLSYEKEDIIDHR	1	1	1	Smp_166030.1		0	1642344136	4.20145	3	1632.79	0.199669	67.9573	1
	High	VIGEAEENEIEPK	1	1	1	Smp_166030.1		0	2087389536	3.24075	2	1456.72	-0.544642	66.3102	0
Smp_075400.1	hypothetical protein	3.56738	4.25	1	1	1	1	1.82905e+09	306	35.8471	9.24658	1829.05	1.08803e+06	0.843023	10.8369
	A4	Sequence	# PSMs	# Proteins	# Protein Groups	Protein Group Accessions	Modifications	ΔCn	Area	XCorr	Charge	MH+ [Da]	ΔM [ppm]	RT [min]	# Missed Cleavages
	High	YNVDDLENVTYIK	1	1	1	Smp_075400.1		0	1.82905e+09	3.56738	2	1585.78	0.53277	134.137	0
Smp_083080.1	Activator of 90 kDa heat shock protein ATPase	18.7297	10.2	1	3	3	5	1818102382	343	38.4914	5.69385	1818.1	1.08985e+06	0.844432	10.8282
	A4	Sequence	# PSMs	# Proteins	# Protein Groups	Protein Group Accessions	Modifications	ΔCn	Area	XCorr	Charge	MH+ [Da]	ΔM [ppm]	RT [min]	# Missed Cleavages
	High	VEVISLIDEYGVNK	3	1	1	Smp_083080.1		0	1707552410	4.18458	2	1577.85	5.12471	158.385	0
	High	DVPAYDLENTR	1	1	1	Smp_083080.1		0	2707573136	3.59208	2	1292.61	-3.80021	75.836	0
	High	LDGEANVYVR	1	1	1	Smp_083080.1		0	1039181600	3.16556	2	1135.57	-1.28551	51.8867	0
Smp_000320.1	hypothetical protein	8.77349	8.22	1	1	1	2	1805467012	219	24.7487	8.68994	1805.47	1.09166e+06	0.845831	10.8182
	A4	Sequence	# PSMs	# Proteins	# Protein Groups	Protein Group Accessions	Modifications	ΔCn	Area	XCorr	Charge	MH+ [Da]	ΔM [ppm]	RT [min]	# Missed Cleavages
	High	LSSSGMNPATESFLIVHR	2	1	1	Smp_000320.1		0	1805467012	4.80257	3	1945.98	0.734437	118.824	0
Smp_009580.1	ubiquitin	12.4746	22.22	2	1	1	3	1769541784	144	16.1378	7.41553	1769.54	1.09343e+06	0.847202	10.7892
	A4	Sequence	# PSMs	# Proteins	# Protein Groups	Protein Group Accessions	Modifications	ΔCn	Area	XCorr	Charge	MH+ [Da]	ΔM [ppm]	RT [min]	# Missed Cleavages
	High	TITLEVEPSDTIENVK	3	2	1	Smp_009580.1		0	1769541784	4.6703	2	1787.93	-0.458648	123.964	0
Smp_137920.1	chloride intracellular channel 4	10.7219	6.82	1	1	1	2	1761534175	264	29.7312	7.04932	1761.53	1.09519e+06	0.848566	10.7826
	A4	Sequence	# PSMs	# Proteins	# Protein Groups	Protein Group Accessions	Modifications	ΔCn	Area	XCorr	Charge	MH+ [Da]	ΔM [ppm]	RT [min]	# Missed Cleavages
	High	EIRPSLTGSDILLDIPEK	2	1	1	Smp_137920.1		0	1761534175	5.71217	3	1996.1	1.20466	151.555	1
Smp_147150.1	heterogeneous nuclear ribonucleoprotein C	3.0608	2.89	1	1	1	1	1758750731	622	67.1084	7.04932	1758.75	1.09695e+06	0.849929	10.7803
	A4	Sequence	# PSMs	# Proteins	# Protein Groups	Protein Group Accessions	Modifications	ΔCn	Area	XCorr	Charge	MH+ [Da]	ΔM [ppm]	RT [min]	# Missed Cleavages
	High	LSNATTTASSTTNSLAAK	1	1	1	Smp_147150.1		0	1758750731	3.0608	2	1738.87	-5.57453	135.142	0
Smp_153310.1	cell polarity protein	59.1082	12.91	1	7	7	14	1.73819e+09	798	85.7898	5.98584	1738.19	1.09869e+06	0.851276	10.7634
	A4	Sequence	# PSMs	# Proteins	# Protein Groups	Protein Group Accessions	Modifications	ΔCn	Area	XCorr	Charge	MH+ [Da]	ΔM [ppm]	RT [min]	# Missed Cleavages
	High	SIIHAHFTYDSSGPAK	2	1	1	Smp_153310.1		0	3.48499e+08	5.69832	3	1730.85	2.81715	58.8811	0
	High	VTGFGLQNFTSGSGENAK	1	1	1	Smp_153310.1		0	128423265	5.18236	2	1813.87	0.823196	110.439	0
	High	SQPLSNDSAVESTPSTPAK	2	1	1	Smp_153310.1		0	497426720	4.85795	2	1915.93	0.670944	56.5318	0
	High	IVcASADGTLDLFELDSR	3	1	1	Smp_153310.1	C3(Carbamidomethyl)	0	3.76045e+07	4.60185	2	1981.96	4.0163	172.844	0
	High	EGSPVISLLFLPGEGR	3	1	1	Smp_153310.1		0	2.00286e+09	4.37849	2	1670.91	-0.285533	195.169	0
	High	TEKEVEPSLPVPPAPR	1	1	1	Smp_153310.1		0	36520431	3.65917	2	1745.94	-4.14594	84.1236	1
	High	EVEPSLPVPPAPR	2	1	1	Smp_153310.1		0	2714290812	3.46854	2	1387.76	1.60705	101.849	0
Smp_041430.1	tyrosine 3 monooxygenase	16.7308	8.94	1	2	2	5	1.71017e+09	246	27.9458	5.07178	1710.17	1.1004e+06	0.852601	10.7399
	A4	Sequence	# PSMs	# Proteins	# Protein Groups	Protein Group Accessions	Modifications	ΔCn	Area	XCorr	Charge	MH+ [Da]	ΔM [ppm]	RT [min]	# Missed Cleavages
	High	SENTAEGFVFYK	3	1	1	Smp_041430.1		0	2501598388	3.75825	2	1391.65	0.213838	100.371	0
	High	DNLTLWTSER	2	1	1	Smp_041430.1		0	918733683	3.26854	2	1234.61	1.25091	104.494	0
Smp_126240.1	twitchin	306.679	12.52	1	52	52	78	1.66983e+09	6104	673.872	5.89697	1669.83	1.10207e+06	0.853895	10.7055
	A4	Sequence	# PSMs	# Proteins	# Protein Groups	Protein Group Accessions	Modifications	ΔCn	Area	XCorr	Charge	MH+ [Da]	ΔM [ppm]	RT [min]	# Missed Cleavages
	High	IEPAPVEMFHEEETAPR	1	1	1	Smp_126240.1		0	0	6.15473	3	1981.93	-3.71724	104.669	0
	High	LADENSTTSEADAINYIR	3	1	1	Smp_126240.1		0	3.49319e+08	6.0169	2	1982.93	0.550051	110.939	0
	High	AAGLAPLFTVHPISQTVK	1	1	1	Smp_126240.1		0	6.54386e+08	5.79535	3	1850.05	0.577433	129.984	0
	High	VSAVNAAGTGEPSQPTELTK	1	1	1	Smp_126240.1		0	1.29524e+09	5.75734	2	1956.99	0.80118	70.6452	0
	High	PSRPVPPMEITEVTK	2	1	1	Smp_126240.1		0	380229008	5.68966	3	1680.9	2.07548	79.5389	1
	High	IPFTGGPPEEVELIK	3	1	1	Smp_126240.1		0	549954372	5.65725	2	1625.88	1.49934	143.192	0
	High	IcTPDDcVGGLGSGVGGLK	2	1	1	Smp_126240.1	C2(Carbamidomethyl); C7(Carbamidomethyl)	0	189770969	4.75773	2	1861.88	-0.603926	113.691	0
	High	VRAENELGTSEPLETSR	1	1	1	Smp_126240.1		0	2.59445e+08	4.69589	3	1887.94	-0.572538	57.0839	1
	High	FTTADSPGTPTIEDVGK	2	1	1	Smp_126240.1		0	1310067416	4.68245	2	1735.84	-0.997622	94.735	0
	High	VPTVVTSTScPIK	1	1	1	Smp_126240.1	C10(Carbamidomethyl)	0	1.84491e+09	4.57394	2	1388.74	-0.897988	66.706	0
	High	IHIPFTGSPPDKVEVTK	1	1	1	Smp_126240.1		0	679512858	4.48669	3	1865.02	3.17848	95.9033	1
	High	cSADPAPTFTWYQNTK	3	1	1	Smp_126240.1	C1(Carbamidomethyl)	0	7.42282e+07	4.4419	2	1886.82	-7.19142	117.632	0
	High	IHLANEYGQDEAVVK	1	1	1	Smp_126240.1		0	614719760	4.43806	2	1685.85	-1.58022	68.0249	0
	High	VSGFLNSPNATVR	1	1	1	Smp_126240.1		0	1105542446	4.39484	2	1361.72	-0.746982	72.8057	0
	High	HPWLNEAITDEQR	2	1	1	Smp_126240.1		0	3.5789e+08	4.37275	2	1608.78	1.3506	80.1202	0
	High	HAIITFENVGEEFSGK	1	1	1	Smp_126240.1		0	1.09371e+08	4.3317	3	1777.87	-3.76331	126.48	0
	High	GNIVELQLEDAAR	2	1	1	Smp_126240.1		0	235453024	4.30357	2	1427.75	-0.436131	114.424	0
	High	VAAVNDcGQGDWFK	2	1	1	Smp_126240.1	C7(Carbamidomethyl)	0	268810856	4.21725	2	1566.7	-2.66584	94.5683	0
	High	ETGGcPVTHYVVEK	1	1	1	Smp_126240.1	C5(Carbamidomethyl)	0	746859025	4.15535	3	1575.75	1.62761	45.1346	0
	High	VFAVNMIGNSEPGETK	2	1	1	Smp_126240.1		0	833779967	4.08613	2	1692.82	-1.88777	106.566	0
	High	NYVMSLTINDLTEK	1	1	1	Smp_126240.1		0	92891844	4.07725	2	1640.82	-2.94253	150.048	0
	High	AENELGTSEPLETSR	1	1	1	Smp_126240.1		0	2.08306e+08	4.0724	2	1632.77	0.719737	62.5615	0
	High	TFIMTVDYSVGSVTPQAK	4	1	1	Smp_126240.1		0	1.25866e+08	4.04425	2	1943.99	6.12692	149.77	0
	High	NSSGDATAVMEVK	2	1	1	Smp_126240.1		0	638564162	4.03125	2	1308.61	-0.223512	47.9153	0
	High	SDGGNYELTLVNDLGQVK	2	1	1	Smp_126240.1		0	57245096	3.91335	2	1921.97	8.76566	159.974	0
	High	TPNcDITGLDEGNMYR	1	1	1	Smp_126240.1	C4(Carbamidomethyl)	0	24783000	3.89034	2	1855.79	-1.07175	101.056	0
	High	GTEYDVLGLDEGKK	1	1	1	Smp_126240.1		0	631337819	3.78624	2	1523.76	-0.570386	81.8503	1
	High	VSGLVTDNSINVK	2	1	1	Smp_126240.1		0	1395102560	3.77593	2	1345.73	-1.45578	72.4873	0
	High	AANEIGVSEPLDADK	3	1	1	Smp_126240.1		0	1769467377	3.7184	2	1528.75	0.74464	74.8985	0
	High	DSGLYEcEIFNGVGK	1	1	1	Smp_126240.1	C7(Carbamidomethyl)	0	5.60249e+07	3.71095	2	1687.76	0.040268	137.715	0
	High	IcTPEEGVGGPGSGVGGLK	1	1	1	Smp_126240.1	C2(Carbamidomethyl)	0	0	3.70885	2	1770.87	-2.27312	85.132	0
	High	NDTPLDSNYcDFDK	1	1	1	Smp_126240.1	C10(Carbamidomethyl)	0	2.4799e+07	3.66887	2	1703.68	-1.5428	96.6932	0
	High	IISFMNADAGTYK	1	1	1	Smp_126240.1		0	386218720	3.62728	2	1430.7	-0.396817	109.909	0
	High	NLEVGQEYEFR	2	1	1	Smp_126240.1		0	4.96349e+07	3.58067	2	1383.66	1.32838	94.2488	0
	High	VPALIVGTTcPIK	1	1	1	Smp_126240.1	C10(Carbamidomethyl)	0	527251400	3.57989	2	1368.8	5.55439	106.988	0
	High	GRWEPVAEVTK	1	1	1	Smp_126240.1		0	126529122	3.57888	2	1271.67	-0.0702737	50.0809	1
	High	QDQSTGEWTPVSK	1	1	1	Smp_126240.1		0	76304818	3.52846	2	1462.68	-2.81394	52.4246	0
	High	SDPcQPTESHLIAADTR	1	1	1	Smp_126240.1	C4(Carbamidomethyl)	0	299183121	3.49202	2	1897.87	-1.76197	57.0582	0
	High	NcGLEDADEYSIK	1	1	1	Smp_126240.1	C2(Carbamidomethyl)	0	998775440	3.46571	2	1513.65	-1.33445	79.7916	0
	High	VSAFLNSPNATVK	1	1	1	Smp_126240.1		0	1.12383e+09	3.46136	2	1347.73	1.70673	69.8254	0
	High	YQIEESKDGAVFLNTLK	1	1	1	Smp_126240.1		0	2.04427e+08	3.45918	2	1955	-6.04581	122.502	1
	High	EFPVLLSVQPLQEIK	2	1	1	Smp_126240.1		0	643492512	3.43454	2	1739.99	-1.24614	190.317	0
	High	SDYTGPSIENYDK	2	1	1	Smp_126240.1		0	880570976	3.40933	2	1488.65	-1.69375	73.3859	0
	High	VIPVNAAGQGEPSEPTK	1	1	1	Smp_126240.1		0	0	3.33992	2	1693.88	1.02465	58.9775	0
	High	EYFVEELQDVK	2	1	1	Smp_126240.1		0	786314410	3.294	2	1398.68	-0.1107	126.837	0
	High	TSLADAIPGFAGLK	1	1	1	Smp_126240.1		0	1.5276e+07	3.28756	2	1360.75	5.34323	158.587	0
	High	HSVDLSWTPPK	1	1	1	Smp_126240.1		0	186831151	3.26934	2	1266.65	-0.585045	73.0521	0
	High	DGGAPITDYIVEK	1	1	1	Smp_126240.1		0	1234337364	3.22481	2	1377.69	0.208831	109.177	0
	High	VTMNDDAEYTcK	1	1	1	Smp_126240.1	C11(Carbamidomethyl)	0	5.67137e+07	3.15482	2	1446.59	3.26108	42.8934	0
	High	YVPAGSPSEPNVDGVGK	1	1	1	Smp_126240.1		0	6.29395e+07	3.09153	2	1672.82	2.49621	70.8486	0
	High	NSSGDATAVmEVK	1	1	1	Smp_126240.1	M10(Oxidation)	0	181016692	3.08597	2	1324.6	-0.0681734	47.4364	0
	High	DGAVFLNTLK	1	1	1	Smp_126240.1		0	451760868	3.03514	2	1077.59	0.206487	106.269	0
	High	GLTATVNKLEEGQPYK	1	1	1	Smp_126240.1		0	3.95007e+07	3.01677	2	1747.92	1.10118	86.0108	1
Smp_046800.1	fatty acid binding protein	29.1016	17.42	1	2	2	8	1.66228e+09	132	15.0907	4.729	1662.28	1.10373e+06	0.855183	10.6989
	A4	Sequence	# PSMs	# Proteins	# Protein Groups	Protein Group Accessions	Modifications	ΔCn	Area	XCorr	Charge	MH+ [Da]	ΔM [ppm]	RT [min]	# Missed Cleavages
	High	SNmIIDLDDNEVR	4	1	1	Smp_046800.1	M3(Oxidation)	0	2.8011e+08	4.04478	2	1549.72	3.47223	117.823	0
	High	SNMIIDLDDNEVR	3	1	1	Smp_046800.1		0	1.66228e+09	3.76325	2	1533.72	-0.0457871	118.944	0
	High	HGFTETVITR	1	1	1	Smp_046800.1		0	0	3.00099	2	1160.6	-1.79556	45.4165	0
Smp_103610.1	cathepsin B peptidase (C01 family)	44.9892	12.94	2	3	4	10	1.62743e+09	340	38.5429	7.97217	1627.43	1.10536e+06	0.856444	10.6684
	A4	Sequence	# PSMs	# Proteins	# Protein Groups	Protein Group Accessions	Modifications	ΔCn	Area	XCorr	Charge	MH+ [Da]	ΔM [ppm]	RT [min]	# Missed Cleavages
	High	GRDEcSIESEVTAGR	4	2	1	Smp_103610.1	C5(Carbamidomethyl)	0	3296015111	6.24524	2	1665.75	-1.59531	56.6392	1
	High	HITGETLGGHAIR	2	2	1	Smp_103610.1		0	1.3979e+09	4.3569	3	1361.73	-0.0393566	34.471	0
	High	cGScWAFGAVEAMSDR	2	2	2	Smp_103610.1;Smp_067060.1	C1(Carbamidomethyl); C4(Carbamidomethyl)	0	188377160	3.95607	2	1803.72	-0.0334064	147.468	0
	High	DEcSIESEVTAGR	2	2	1	Smp_103610.1	C3(Carbamidomethyl)	0	91706466	3.82669	2	1452.63	-1.47161	79.049	0
Smp_019010.1	dipeptidyl peptidase III (M49 family)	24.0475	8.28	1	5	5	7	1609209135	725	81.8362	5.65576	1609.21	1.10697e+06	0.857691	10.6521
	A4	Sequence	# PSMs	# Proteins	# Protein Groups	Protein Group Accessions	Modifications	ΔCn	Area	XCorr	Charge	MH+ [Da]	ΔM [ppm]	RT [min]	# Missed Cleavages
	High	SGDGILNFDTSSTK	2	1	1	Smp_019010.1		0	1609209135	3.85518	2	1441.68	-1.1866	93.5481	0
	High	AEFESFVAVVNR	2	1	1	Smp_019010.1		0	0	3.46578	2	1367.7	4.65637	133.717	0
	High	EIAPAMYSLNPR	1	1	1	Smp_019010.1		0	0	3.45741	2	1361.69	0.282687	100.016	0
	High	ALDALETIWR	1	1	1	Smp_019010.1		0	0	3.40353	2	1187.64	0.251096	148.836	0
	High	SWYEPGETYDSK	1	1	1	Smp_019010.1		0	0	3.25553	2	1461.61	-7.70583	82.8395	0
Smp_097490.1	P25 alpha-related	9.89289	13.87	1	2	2	3	1.53915e+09	173	19.0373	8.55811	1539.15	1.1085e+06	0.858883	10.5879
	A4	Sequence	# PSMs	# Proteins	# Protein Groups	Protein Group Accessions	Modifications	ΔCn	Area	XCorr	Charge	MH+ [Da]	ΔM [ppm]	RT [min]	# Missed Cleavages
	High	NISTTDASNEIK	1	1	1	Smp_097490.1		0	6.10758e+08	3.64361	2	1292.63	-0.126309	41.12	0
	High	FVEGAMAEEYAK	2	1	1	Smp_097490.1		0	2467537576	3.23837	2	1344.61	0.0610145	76.688	0
Smp_106130.1	Putative heat shock protein 70 (Hsp70)	42.1963	18.35	1	6	6	11	1.50735e+09	485	52.6164	8.26514	1507.35	1.11001e+06	0.860051	10.5578
	A4	Sequence	# PSMs	# Proteins	# Protein Groups	Protein Group Accessions	Modifications	ΔCn	Area	XCorr	Charge	MH+ [Da]	ΔM [ppm]	RT [min]	# Missed Cleavages
	High	EHGIDVTKDPMALQR	1	1	1	Smp_106130.1		0	1083334884	4.79592	3	1709.87	1.55043	68.2907	1
	High	VINEPTAAALAYGLDR	2	1	1	Smp_106130.1		0	1019809880	4.48227	2	1673.89	-0.438462	133.398	0
	High	TTPSVVAFTSDGER	2	1	1	Smp_106130.1		0	2418896480	3.7799	2	1466.72	3.47814	80.9079	0
	High	AKLEYLVESLIK	2	1	1	Smp_106130.1		0	392184560	3.70244	2	1405.83	0.76329	156.39	1
	High	SQVFSTAADGQTQVEIK	2	1	1	Smp_106130.1		0	1.03648e+08	3.62223	2	1808.9	0.918293	90.3813	0
	High	NVVITVPAYFNDSQR	2	1	1	Smp_106130.1		0	311446196	3.6191	2	1722.88	-0.633177	137.67	0
Smp_028670.1	carbonic anhydrase II	11.4115	9.34	1	2	2	3	1.50161e+09	257	28.685	6.90283	1501.61	1.11151e+06	0.861214	10.5523
	A4	Sequence	# PSMs	# Proteins	# Protein Groups	Protein Group Accessions	Modifications	ΔCn	Area	XCorr	Charge	MH+ [Da]	ΔM [ppm]	RT [min]	# Missed Cleavages
	High	GNAVLSGGPLTSEYK	2	1	1	Smp_028670.1		0	2584501692	4.47899	2	1492.76	-0.526518	88.9046	0
	High	DHNFSVEVK	1	1	1	Smp_028670.1		0	4.18725e+08	3.36671	2	1074.52	2.42354	39.1811	0
Smp_200240.1	universal stress protein	26.8418	20.11	1	3	4	7	1.50147e+09	174	19.4439	6.52197	1501.47	1.11301e+06	0.862378	10.5522
	A4	Sequence	# PSMs	# Proteins	# Protein Groups	Protein Group Accessions	Modifications	ΔCn	Area	XCorr	Charge	MH+ [Da]	ΔM [ppm]	RT [min]	# Missed Cleavages
	High	RPSGFSKPPIIGSR	1	1	1	Smp_200240.1		0	7.62805e+08	4.90863	4	1498.85	-1.42032	46.7276	2
	High	SILIAIDGSEHSKK	2	1	1	Smp_200240.1		0	686777416	4.39823	3	1497.83	1.4341	48.4825	1
	High	SILIAIDGSEHSK	3	1	1	Smp_200240.1		0	1225577250	3.61948	2	1369.73	-1.965	69.568	0
	High	KAFDYYLK	1	2	2	Smp_001000.1;Smp_200240.1		0	2516038852	3.25657	2	1047.55	0.553644	55.9758	1
Smp_091230.1	ubiquitin fold modifier 1	9.82495	28.24	1	2	2	3	1.5003e+09	85	9.10389	7.25439	1500.3	1.11451e+06	0.86354	10.551
	A4	Sequence	# PSMs	# Proteins	# Protein Groups	Protein Group Accessions	Modifications	ΔCn	Area	XCorr	Charge	MH+ [Da]	ΔM [ppm]	RT [min]	# Missed Cleavages
	High	VPENAPFTAVLK	1	1	1	Smp_091230.1		0	1784865219	3.55629	2	1285.72	0.952693	104.153	0
	High	ITLTSDPNLPFK	2	1	1	Smp_091230.1		0	1215738916	3.1771	2	1345.74	-0.814632	124.007	0
Smp_143150.1	elongation factor 2	31.5065	12.32	1	5	5	8	1.48071e+09	544	60.6119	7.07861	1480.71	1.116e+06	0.864688	10.5321
	A4	Sequence	# PSMs	# Proteins	# Protein Groups	Protein Group Accessions	Modifications	ΔCn	Area	XCorr	Charge	MH+ [Da]	ΔM [ppm]	RT [min]	# Missed Cleavages
	High	AIQPISINSEGKEEK	3	1	1	Smp_143150.1		0	2080954164	4.84623	3	1642.86	-0.670002	47.4885	1
	High	MGVTLNEAELSLPDK	2	1	1	Smp_143150.1		0	1435851016	4.43753	2	1616.82	1.82725	136.72	0
	High	NmSVIAHVDHGK	1	1	1	Smp_143150.1	M2(Oxidation)	0	122806177	4.29842	3	1323.65	0.467363	30.0834	0
	High	SKDEQIELLTK	1	1	1	Smp_143150.1		0	925336096	4.08463	2	1303.71	0.892951	50.8293	1
	High	TGTITTFAGAHNLK	1	1	1	Smp_143150.1		0	401272199	3.22115	2	1431.76	-0.362337	54.6927	0
Smp_002410.1	14-3-3 epsilon 2	29.385	20.08	1	3	4	9	1.47658e+09	249	28.4143	5.2876	1476.58	1.11747e+06	0.865832	10.528
	A4	Sequence	# PSMs	# Proteins	# Protein Groups	Protein Group Accessions	Modifications	ΔCn	Area	XCorr	Charge	MH+ [Da]	ΔM [ppm]	RT [min]	# Missed Cleavages
	High	DNLTLWTSNSEGEK	1	1	1	Smp_002410.1		0	4.866e+07	3.97211	2	1593.75	4.22019	99.9942	0
	High	AAEDAEKLPVTHPIR	1	1	1	Smp_002410.1		0	173979755	3.5086	2	1646.88	-1.46744	46.7946	1
	High	DAAENSLcAYK	1	1	1	Smp_002410.1	C8(Carbamidomethyl)	0	416377774	3.348	2	1241.55	2.42029	51.3467	0
	High	DSTIIMQLLR	6	4	4	Smp_002410.1;Smp_009760.1;Smp_034840.1;Smp_009780.1		0	3.83938e+09	3.15585	2	1189.66	2.52738	170.32	0
Smp_019030.1	cathepsin C	6.82359	2.86	1	1	1	2	1472630532	455	51.7954	6.93213	1472.63	1.11894e+06	0.866973	10.5242
	A4	Sequence	# PSMs	# Proteins	# Protein Groups	Protein Group Accessions	Modifications	ΔCn	Area	XCorr	Charge	MH+ [Da]	ΔM [ppm]	RT [min]	# Missed Cleavages
	High	GTDEcGVESLGVR	2	1	1	Smp_019030.1	C5(Carbamidomethyl)	0	1472630532	3.43897	2	1378.63	2.7168	62.6808	0
Smp_074150.1	annexin	56.8555	24.11	1	7	7	14	1.46618e+09	365	41.3891	6.46826	1466.18	1.12041e+06	0.868109	10.5178
	A4	Sequence	# PSMs	# Proteins	# Protein Groups	Protein Group Accessions	Modifications	ΔCn	Area	XCorr	Charge	MH+ [Da]	ΔM [ppm]	RT [min]	# Missed Cleavages
	High	GVNSIINHELAEADAK	3	1	1	Smp_074150.1		0	1745272384	5.65154	2	1680.86	0.248159	96.2356	0
	High	TLLEHIESETSGDYRK	3	1	1	Smp_074150.1		0	2217249685	4.72066	2	1877.92	-1.30725	86.6383	1
	High	VLcQLIVDTPYMLAK	3	1	1	Smp_074150.1	C3(Carbamidomethyl)	0	436010021	4.56606	2	1763.94	0.705491	172.631	0
	High	GPGTNELAIINILAR	2	1	1	Smp_074150.1		0	299941528	4.4472	2	1551.89	0.800947	179.936	0
	High	TLLEHIESETSGDYR	1	1	1	Smp_074150.1		0	0	3.10516	2	1749.84	7.45628	108.439	0
	High	SLIHSFDPHGK	1	1	1	Smp_074150.1		0	373368600	3.10298	2	1237.63	2.01513	39.868	0
	High	SLLNAVKDDTSGDYR	1	1	1	Smp_074150.1		0	0	3.01682	2	1653.8	-2.51708	84.1562	1
Smp_127820.1	hypothetical protein	43.7374	5.98	1	4	4	11	1.44488e+09	937	105.493	5.2749	1444.88	1.12186e+06	0.869228	10.4967
	A4	Sequence	# PSMs	# Proteins	# Protein Groups	Protein Group Accessions	Modifications	ΔCn	Area	XCorr	Charge	MH+ [Da]	ΔM [ppm]	RT [min]	# Missed Cleavages
	High	VTSTESPVVLEGLSIDK	3	1	1	Smp_127820.1		0	1513099115	5.12066	2	1773.95	2.02173	134.061	0
	High	IDVVPPISEFPYELR	5	1	1	Smp_127820.1		0	2412918887	4.00857	2	1773.94	0.588296	188.694	0
	High	EAGIEEEEEEVIEK	1	1	1	Smp_127820.1		0	82606251	3.78865	2	1632.75	-0.782226	95.3003	0
	High	LNQDcELSIR	2	1	1	Smp_127820.1	C5(Carbamidomethyl)	0	408619008	3.42998	2	1247.61	5.76529	56.1019	0
Smp_195080.1	actin depolymerizing factor protein	40.1556	53.57	1	5	5	9	1.4195e+09	140	15.6486	6.52197	1419.5	1.12328e+06	0.870328	10.4712
	A4	Sequence	# PSMs	# Proteins	# Protein Groups	Protein Group Accessions	Modifications	ΔCn	Area	XCorr	Charge	MH+ [Da]	ΔM [ppm]	RT [min]	# Missed Cleavages
	High	ADIEAHDINELMEK	2	1	1	Smp_195080.1		0	1.37879e+09	5.39504	2	1627.76	-2.96779	96.5345	0
	High	DETMSQFKDEVSK	2	1	1	Smp_195080.1		0	1246894994	4.66321	2	1543.69	-1.89294	66.1086	1
	High	GANLIYFSLVSDSAPPTAR	1	1	1	Smp_195080.1		0	38136687	4.29741	2	1979.01	-5.36044	170.398	0
	High	GcYGVVDYEcEGGK	2	1	1	Smp_195080.1	C2(Carbamidomethyl); C10(Carbamidomethyl)	0	1632812492	4.29126	2	1592.63	-0.895641	70.371	0
	High	ADIEAHDINELmEK	1	1	1	Smp_195080.1	M12(Oxidation)	0	43012643	4.09742	2	1643.76	-0.662277	96.7571	0
	High	YVLFQIIDNEISVIK	1	1	1	Smp_195080.1		0	414455144	3.88279	2	1794	-3.14281	208.012	0
Smp_045610.1	Rho GDP dissociation inhibitor 2	23.7992	14	1	2	2	5	1.40723e+09	200	22.9546	5.16064	1407.23	1.12468e+06	0.871418	10.4586
	A4	Sequence	# PSMs	# Proteins	# Protein Groups	Protein Group Accessions	Modifications	ΔCn	Area	XCorr	Charge	MH+ [Da]	ΔM [ppm]	RT [min]	# Missed Cleavages
	High	TLEEIMNLDKEDESLR	3	1	1	Smp_045610.1		0	2.14554e+08	5.86834	3	1934.94	1.35892	132.001	1
	High	EALLGPALGTFK	2	1	1	Smp_045610.1		0	2599898848	3.30855	2	1216.7	1.28769	126.857	0
Smp_094880.1	glucan ( alpha) branching enzyme	9.88064	3.22	1	2	2	3	1365627018	684	79.6352	6.34131	1365.63	1.12605e+06	0.872476	10.4153
	A4	Sequence	# PSMs	# Proteins	# Protein Groups	Protein Group Accessions	Modifications	ΔCn	Area	XCorr	Charge	MH+ [Da]	ΔM [ppm]	RT [min]	# Missed Cleavages
	High	IDQSVDVFTR	1	1	1	Smp_094880.1		0	2353771664	3.45058	2	1179.6	0.749964	81.2314	0
	High	RQWNLVDDPLLR	2	1	1	Smp_094880.1		0	377482372	3.27171	2	1524.83	0.93528	124.298	1
Smp_129920.1	sodium dependent neurotransmitter transporter	3.06203	3.09	1	1	1	1	1343450106	518	58.3884	7.92822	1343.45	1.12739e+06	0.873517	10.3917
	A4	Sequence	# PSMs	# Proteins	# Protein Groups	Protein Group Accessions	Modifications	ΔCn	Area	XCorr	Charge	MH+ [Da]	ΔM [ppm]	RT [min]	# Missed Cleavages
	High	RcIVNEFGIDDWNLPK	1	1	1	Smp_129920.1	C2(Carbamidomethyl)	0	1343450106	3.06203	2	1975.98	4.68227	188.302	1
Smp_090120.1	alpha tubulin	37.5108	16.63	4	3	5	9	1342653433	451	49.9755	5.09717	1342.65	1.12873e+06	0.874558	10.3909
	A4	Sequence	# PSMs	# Proteins	# Protein Groups	Protein Group Accessions	Modifications	ΔCn	Area	XCorr	Charge	MH+ [Da]	ΔM [ppm]	RT [min]	# Missed Cleavages
	High	AVFVDLEPTVVDEVR	2	3	1	Smp_090120.1		0	2091429291	5.27107	2	1687.89	1.7138	157.249	0
	High	QLFHPEQLITGK	1	4	1	Smp_090120.1		0	328651802	4.64896	2	1410.78	7.3137	100.121	0
	High	IHFPLATYAPVISAEK	3	2	1	Smp_090120.1		0	807936904	4.48061	2	1756.97	2.64194	141.631	0
	High	VGINYQPPTVVPGGDLAK	2	4	2	Smp_090120.1;Smp_027920.1		0	1128594104	3.29491	2	1824.99	-0.262112	128.583	0
	High	LIGQIVSSITASLR	1	4	2	Smp_090120.1;Smp_027920.1		0	0	3.16904	2	1457.87	-1.32007	191.623	0
Smp_076230.1	proteasome beta subunit	18.8418	15.15	1	3	3	5	1.32391e+09	264	29.7174	8.52881	1323.91	1.13006e+06	0.875583	10.3706
	A4	Sequence	# PSMs	# Proteins	# Protein Groups	Protein Group Accessions	Modifications	ΔCn	Area	XCorr	Charge	MH+ [Da]	ΔM [ppm]	RT [min]	# Missed Cleavages
	High	LTVEDPVSLEYIAR	2	1	1	Smp_076230.1		0	1534249099	4.24908	2	1604.85	-0.156088	148.221	0
	High	NYTEDAVADEYGTVK	2	1	1	Smp_076230.1		0	889707981	4.0226	2	1674.75	-0.774341	86.1092	0
	High	ALMEVVQSGAK	1	1	1	Smp_076230.1		0	1547784477	3.06379	2	1132.6	0.911418	59.198	0
Smp_001000.1	universal stress protein	6.29338	12.07	1	1	2	2	1.29935e+09	174	19.3198	7.53271	1299.35	1.13136e+06	0.87659	10.3436
	A4	Sequence	# PSMs	# Proteins	# Protein Groups	Protein Group Accessions	Modifications	ΔCn	Area	XCorr	Charge	MH+ [Da]	ΔM [ppm]	RT [min]	# Missed Cleavages
	High	KAFDYYLK	1	2	2	Smp_001000.1;Smp_200240.1		0	2516038852	3.25657	2	1047.55	0.553644	55.9758	1
	High	SVLIAIDGSEHSK	1	1	1	Smp_001000.1		0	8.26541e+07	3.03681	2	1355.72	-0.886373	55.4925	0
Smp_081430.1	retinol dehydrogenase 11	22.9368	9.41	1	3	3	5	1.28752e+09	255	28.493	8.88037	1287.52	1.13265e+06	0.877588	10.3304
	A4	Sequence	# PSMs	# Proteins	# Protein Groups	Protein Group Accessions	Modifications	ΔCn	Area	XCorr	Charge	MH+ [Da]	ΔM [ppm]	RT [min]	# Missed Cleavages
	High	SPAGSGVEPFLEVVK	2	1	1	Smp_081430.1		0	1.5601e+09	5.22523	2	1515.81	1.39953	132.609	0
	High	KSPAGSGVEPFLEVVK	2	1	1	Smp_081430.1		0	686717146	4.90898	2	1643.9	-2.42193	104.868	1
	High	LANVLYVR	1	1	1	Smp_081430.1		0	1615752000	3.04313	2	947.567	0.125702	70.9457	0
Smp_007760.1	alanine aminotransferase 2	7.82991	3.74	1	1	1	2	1285160856	481	53.851	7.06396	1285.16	1.13393e+06	0.878584	10.3277
	A4	Sequence	# PSMs	# Proteins	# Protein Groups	Protein Group Accessions	Modifications	ΔCn	Area	XCorr	Charge	MH+ [Da]	ΔM [ppm]	RT [min]	# Missed Cleavages
	High	AIVIINPGNPTGQVLPQK	2	1	1	Smp_007760.1		0	1285160856	4.34329	2	1859.07	-1.51159	130.898	0
Smp_058350.1	programmed cell death protein 5	7.55573	22.32	1	2	2	2	1.27112e+09	112	12.4865	8.41162	1271.12	1.1352e+06	0.879568	10.3119
	A4	Sequence	# PSMs	# Proteins	# Protein Groups	Protein Group Accessions	Modifications	ΔCn	Area	XCorr	Charge	MH+ [Da]	ΔM [ppm]	RT [min]	# Missed Cleavages
	High	QILLQVSSGTQK	1	1	1	Smp_058350.1		0	888306905	3.79576	2	1301.74	-0.870191	64.3919	0
	High	ASILAQILDQDAR	1	1	1	Smp_058350.1		0	1653941378	3.75997	2	1413.77	1.73368	162.586	0
Smp_020550.1	Low-density lipoprotein receptor (Ldl)	9.11716	2.5	1	1	1	2	1.26979e+09	599	67.8256	5.19873	1269.79	1.13647e+06	0.880552	10.3104
	A4	Sequence	# PSMs	# Proteins	# Protein Groups	Protein Group Accessions	Modifications	ΔCn	Area	XCorr	Charge	MH+ [Da]	ΔM [ppm]	RT [min]	# Missed Cleavages
	High	SDTVDEGEAVEFHcR	2	1	1	Smp_020550.1	C14(Carbamidomethyl)	0	1.26979e+09	4.94034	3	1750.73	-1.35193	61.0323	0
Smp_139970.1	Calmodulin 4 (Calcium binding protein Dd112)	13.1182	23.29	1	1	1	3	1268264759	73	8.60044	9.43701	1268.26	1.13774e+06	0.881535	10.3086
	A4	Sequence	# PSMs	# Proteins	# Protein Groups	Protein Group Accessions	Modifications	ΔCn	Area	XCorr	Charge	MH+ [Da]	ΔM [ppm]	RT [min]	# Missed Cleavages
	High	SIDSDGDGKLTLDDLIR	3	1	1	Smp_139970.1		0	1268264759	4.51444	3	1832.93	1.34774	135.903	1
Smp_210430.1	ras protein Rab 1A	9.23032	10.09	8	2	2	3	1.26069e+09	218	24.4255	8.29443	1260.69	1.139e+06	0.882512	10.3
	A4	Sequence	# PSMs	# Proteins	# Protein Groups	Protein Group Accessions	Modifications	ΔCn	Area	XCorr	Charge	MH+ [Da]	ΔM [ppm]	RT [min]	# Missed Cleavages
	High	NQMSFIETSAK	1	1	1	Smp_210430.1		0	990570192	3.17234	2	1255.6	1.67758	65.9192	0
	High	LQIWDTAGQER	2	8	1	Smp_210430.1		0	1530816619	3.04246	2	1316.66	1.35123	87.3318	0
Smp_180530.1	phosphoglucomutase	14.1143	5.37	1	3	3	4	1259283486	671	73.3189	6.45557	1259.28	1.14026e+06	0.883487	10.2984
	A4	Sequence	# PSMs	# Proteins	# Protein Groups	Protein Group Accessions	Modifications	ΔCn	Area	XCorr	Charge	MH+ [Da]	ΔM [ppm]	RT [min]	# Missed Cleavages
	High	LTDAIFAQSEK	1	1	1	Smp_180530.1		0	2086206136	3.85887	2	1222.63	1.45179	71.1247	0
	High	TLLIGSDEREPFK	1	1	1	Smp_180530.1		0	89498618	3.5256	2	1504.8	-0.618743	89.3836	1
	High	VYVDTYESDPAK	2	1	1	Smp_180530.1		0	1602145704	3.49576	2	1386.64	-2.47194	56.8636	0
Smp_089460.1	calpain A	66.697	17.85	1	11	11	18	1.24798e+09	773	87.6215	5.32568	1247.98	1.14151e+06	0.884454	10.2854
	A4	Sequence	# PSMs	# Proteins	# Protein Groups	Protein Group Accessions	Modifications	ΔCn	Area	XCorr	Charge	MH+ [Da]	ΔM [ppm]	RT [min]	# Missed Cleavages
	High	VVVPPDYGNTATKPIPATR	2	1	1	Smp_089460.1		0	0	4.91322	3	1996.09	0.11506	80.3665	1
	High	VAGDDGEIDADELR	1	1	1	Smp_089460.1		0	865661516	4.25756	2	1474.67	-0.00290723	74.1289	0
	High	GGDVSSASLSYDQLK	2	1	1	Smp_089460.1		0	987622526	4.15926	2	1526.73	-2.01679	83.4826	0
	High	VWEMcIEEGcWQR	2	1	1	Smp_089460.1	C5(Carbamidomethyl); C10(Carbamidomethyl)	0	125837099	4.04771	2	1782.74	-0.728307	142.717	0
	High	GGDVSSASLSYDQLKK	2	1	1	Smp_089460.1		0	5.79606e+08	4.00051	2	1654.83	-1.49142	63.4229	1
	High	LFEQVVAIDQNFTK	2	1	1	Smp_089460.1		0	740778240	3.81464	2	1651.87	2.80501	156.691	0
	High	DGSVPFDSYVIccAR	2	1	1	Smp_089460.1	C12(Carbamidomethyl); C13(Carbamidomethyl)	0	9.05438e+07	3.72385	2	1745.77	1.89672	140.028	0
	High	DFTFDGFSLEScR	1	1	1	Smp_089460.1	C12(Carbamidomethyl)	0	743794152	3.45719	2	1580.67	2.60762	176.042	0
	High	LPEQQQGTLDMK	2	1	1	Smp_089460.1		0	1890662178	3.35269	2	1387.69	0.604907	53.325	0
	High	SGMLNFSEFR	1	1	1	Smp_089460.1		0	311991568	3.13821	2	1187.55	0.623402	121.484	0
	High	VRNPWGDESEWK	1	1	1	Smp_089460.1		0	64464784	3.1364	2	1502.7	-3.10233	78.3963	1
Smp_098890.1	arginine:serine rich splicing factor	3.03952	7.01	1	1	1	1	1240406088	157	17.5427	10.1255	1240.41	1.14275e+06	0.885416	10.2766
	A4	Sequence	# PSMs	# Proteins	# Protein Groups	Protein Group Accessions	Modifications	ΔCn	Area	XCorr	Charge	MH+ [Da]	ΔM [ppm]	RT [min]	# Missed Cleavages
	High	ELDGTVMcGVR	1	1	1	Smp_098890.1	C8(Carbamidomethyl)	0	1240406088	3.03952	2	1236.57	-0.774134	69.8986	0
Smp_162630.1	ubiquitin activating enzyme E1	70.58	17.39	1	12	12	17	1.23055e+09	920	102.359	5.8208	1230.55	1.14398e+06	0.886369	10.2651
	A4	Sequence	# PSMs	# Proteins	# Protein Groups	Protein Group Accessions	Modifications	ΔCn	Area	XCorr	Charge	MH+ [Da]	ΔM [ppm]	RT [min]	# Missed Cleavages
	High	HGFQDGDYVTFSEVK	1	1	1	Smp_162630.1		0	272065372	6.06593	2	1728.79	4.78601	99.4724	0
	High	TLSNQGNQPLETLETLK	2	1	1	Smp_162630.1		0	1475820032	5.03968	2	1885.99	0.452313	127.966	0
	High	VINPEFNIEAHENR	1	1	1	Smp_162630.1		0	0	4.71811	3	1681.82	-2.58408	75.7132	0
	High	ISEIVQSVIVPPFVPR	2	1	1	Smp_162630.1		0	225231518	4.60612	2	1780.04	2.17732	184.465	0
	High	LSELNNHVSVR	1	1	1	Smp_162630.1		0	5.89021e+08	4.26737	3	1267.67	-0.564471	37.4057	0
	High	LDGIANALDNVEAR	1	1	1	Smp_162630.1		0	247630698	4.08254	2	1470.76	2.75733	119.717	0
	High	QGLVTcLEETR	2	1	1	Smp_162630.1	C6(Carbamidomethyl)	0	1.56924e+09	4.07286	2	1305.65	0.0864588	82.1134	0
	High	KPLLESGTLGTK	1	1	1	Smp_162630.1		0	5.80896e+08	3.93088	2	1243.72	-1.61683	41.7638	1
	High	NFSLMGVGAGPSGK	2	1	1	Smp_162630.1		0	3.34073e+07	3.86638	2	1321.66	-0.794391	102.705	0
	High	DHVTSTGSDFWSGTK	1	1	1	Smp_162630.1		0	646602832	3.79292	2	1624.72	-3.56131	69.4089	0
	High	VVVTDMDLIER	2	1	1	Smp_162630.1		0	492749888	3.38821	2	1289.68	-0.940121	114.261	0
	High	YDGQIAIFGR	1	1	1	Smp_162630.1		0	1.35119e+08	3.09867	2	1139.57	-8.27723	103.495	0
Smp_091460.1	glutamine synthetase	27.7993	18.13	1	5	5	8	1.22111e+09	364	40.8776	6.65381	1221.11	1.1452e+06	0.887315	10.254
	A4	Sequence	# PSMs	# Proteins	# Protein Groups	Protein Group Accessions	Modifications	ΔCn	Area	XCorr	Charge	MH+ [Da]	ΔM [ppm]	RT [min]	# Missed Cleavages
	High	IQVMYVWIDGSGENLR	1	1	1	Smp_091460.1		0	16717721	3.77381	2	1879.92	-7.85693	172.771	0
	High	VAEDFGVIVSLDPK	2	1	1	Smp_091460.1		0	0	3.72351	2	1488.79	-0.354911	156.048	0
	High	QVAENGcGYLEDR	1	1	1	Smp_091460.1	C7(Carbamidomethyl)	0	60782566	3.52078	2	1510.66	1.67039	53.9711	0
	High	SGLQAIEHAIEK	1	1	1	Smp_091460.1		0	2292580288	3.47095	2	1295.69	-0.729874	84.3071	0
	High	LVLcETYNYDK	3	1	1	Smp_091460.1	C4(Carbamidomethyl)	0	1309969056	3.32724	2	1417.67	0.75404	86.6154	0
Smp_094420.1	rab GDP dissociation inhibitor beta	56.5061	19.24	1	6	6	13	1.20901e+09	447	50.2415	6.7124	1209.01	1.14641e+06	0.888252	10.2396
	A4	Sequence	# PSMs	# Proteins	# Protein Groups	Protein Group Accessions	Modifications	ΔCn	Area	XCorr	Charge	MH+ [Da]	ΔM [ppm]	RT [min]	# Missed Cleavages
	High	DSIDVAFSHFGVNETTK	1	1	1	Smp_094420.1		0	215382176	6.08432	2	1866.89	-0.796902	128.797	0
	High	TLVGHAIcLYTDDSYR	1	1	1	Smp_094420.1	C8(Carbamidomethyl)	0	233071440	5.45874	2	1883.9	0.713922	117.703	0
	High	NALSSQIIIPQNQVGR	3	1	1	Smp_094420.1		0	2239720175	5.41345	2	1737.96	0.174802	109.517	0
	High	EcILSGLMSVEGK	4	1	1	Smp_094420.1	C2(Carbamidomethyl)	0	509544605	4.09327	2	1422.7	0.449846	141.056	0
	High	EcILSGLmSVEGK	2	1	1	Smp_094420.1	C2(Carbamidomethyl); M8(Oxidation)	0	5.90736e+07	3.83228	2	1438.69	1.00962	140.186	0
	High	YDIIVLGTGLK	1	1	1	Smp_094420.1		0	877779462	3.32441	2	1191.7	2.15997	140.048	0
	High	AIcILNHPIPNIK	1	1	1	Smp_094420.1	C3(Carbamidomethyl)	0	149288976	3.06158	2	1502.85	1.29867	113.966	0
Smp_035260.1	epidermal growth factor receptor kinase	11.945	5.72	1	2	2	3	1194148917	437	50.1574	7.97217	1194.15	1.1476e+06	0.889177	10.2218
	A4	Sequence	# PSMs	# Proteins	# Protein Groups	Protein Group Accessions	Modifications	ΔCn	Area	XCorr	Charge	MH+ [Da]	ΔM [ppm]	RT [min]	# Missed Cleavages
	High	LQDYLVDPNAAHLTR	2	1	1	Smp_035260.1		0	1996705872	4.59772	2	1725.89	1.18617	100.732	0
	High	NLGDAWNIPR	1	1	1	Smp_035260.1		0	391591962	3.01427	2	1155.59	-0.816978	106.263	0
Smp_039400.1	eukaryotic translation initiation factor 5A	31.3329	19.38	1	2	2	9	1.17497e+09	160	17.7408	5.64307	1174.97	1.14878e+06	0.890087	10.1984
	A4	Sequence	# PSMs	# Proteins	# Protein Groups	Protein Group Accessions	Modifications	ΔCn	Area	XCorr	Charge	MH+ [Da]	ΔM [ppm]	RT [min]	# Missed Cleavages
	High	GESDNMIVTILSAMDER	3	1	1	Smp_039400.1		0	637888507	4.70304	2	1880.87	-2.26032	207.305	0
	High	TSSHTMDVPVITSK	2	1	1	Smp_039400.1		0	1538079581	4.48023	2	1502.75	-1.28678	54.7918	0
	High	TSSHTmDVPVITSK	1	1	1	Smp_039400.1	M6(Oxidation)	0	368415496	4.13178	2	1518.75	-0.175586	54.8877	0
	High	GESDNmIVTILSAMDER	2	1	1	Smp_039400.1	M6(Oxidation)	0	811869384	3.9705	2	1896.86	-2.6495	207.302	0
	High	GESDNmIVTILSAmDER	1	1	1	Smp_039400.1	M6(Oxidation); M14(Oxidation)	0	331895394	3.28419	2	1912.85	-5.01047	207.333	0
Smp_034490.1	proteasome catalytic subunit 1 (T01 family)	8.05777	6.67	1	1	1	2	1.17239e+09	225	24.4692	6.34131	1172.39	1.14995e+06	0.890996	10.1952
	A4	Sequence	# PSMs	# Proteins	# Protein Groups	Protein Group Accessions	Modifications	ΔCn	Area	XCorr	Charge	MH+ [Da]	ΔM [ppm]	RT [min]	# Missed Cleavages
	High	SGSAADTQAVADMVR	1	1	1	Smp_034490.1		0	1.17239e+09	4.25306	2	1478.69	-0.904035	77.8176	0
	High	SGSAADTQAVADmVR	1	1	1	Smp_034490.1	M13(Oxidation)	0	361172144	3.8047	2	1494.68	-1.16744	48.5361	0
Smp_154120.1	lamin	6.30101	6.98	1	1	1	2	1.17188e+09	172	20.0712	5.41455	1171.88	1.15112e+06	0.891904	10.1946
	A4	Sequence	# PSMs	# Proteins	# Protein Groups	Protein Group Accessions	Modifications	ΔCn	Area	XCorr	Charge	MH+ [Da]	ΔM [ppm]	RT [min]	# Missed Cleavages
	High	wSELFVARKcAK	2	1	1	Smp_154120.1	N-Term(Acetyl); C10(Carbamidomethyl)	0	1.17188e+09	3.27021	2	1536.8	-0.38308	165.273	2
Smp_149150.1	diazepam binding inhibitor	19.1316	9.91	1	2	2	4	1165359644	343	38.1264	8.22119	1165.36	1.15229e+06	0.892807	10.1866
	A4	Sequence	# PSMs	# Proteins	# Protein Groups	Protein Group Accessions	Modifications	ΔCn	Area	XCorr	Charge	MH+ [Da]	ΔM [ppm]	RT [min]	# Missed Cleavages
	High	QATVGDNNTSSPGILDLK	3	1	1	Smp_149150.1		0	1605061304	6.07858	2	1829.92	-0.818805	99.5864	0
	High	TKPNDHDLLELYALYK	1	1	1	Smp_149150.1		0	725657984	4.41326	3	1933.01	2.12312	135.135	1
Smp_054540.1	Microtubule associated protein RP:EB family	7.49012	7.25	1	2	2	2	1.16328e+09	276	31.3128	6.31592	1163.28	1.15345e+06	0.893708	10.184
	A4	Sequence	# PSMs	# Proteins	# Protein Groups	Protein Group Accessions	Modifications	ΔCn	Area	XCorr	Charge	MH+ [Da]	ΔM [ppm]	RT [min]	# Missed Cleavages
	High	LEHEYINNFK	1	1	1	Smp_054540.1		0	1017229676	4.40211	2	1306.64	-3.11019	49.6517	0
	High	SIEIIcQENR	1	1	1	Smp_054540.1	C6(Carbamidomethyl)	0	1.30932e+09	3.088	2	1261.62	2.10145	59.2796	0
Smp_213910.1	type IV collagen alpha 1 chain	3.46041	0.62	1	1	1	1	1162265016	1777	175.891	4.33545	1162.27	1.15461e+06	0.894609	10.1827
	A4	Sequence	# PSMs	# Proteins	# Protein Groups	Protein Group Accessions	Modifications	ΔCn	Area	XCorr	Charge	MH+ [Da]	ΔM [ppm]	RT [min]	# Missed Cleavages
	High	FSSLPMTQcER	1	1	1	Smp_213910.1	C9(Carbamidomethyl)	0	1162265016	3.46041	2	1355.61	0.651484	68.5113	0
Smp_037530.1	ThioRedoXin family member	11.4697	21.3	1	2	2	3	1.15699e+09	108	12.4165	8.35303	1156.99	1.15577e+06	0.895505	10.1762
	A4	Sequence	# PSMs	# Proteins	# Protein Groups	Protein Group Accessions	Modifications	ΔCn	Area	XCorr	Charge	MH+ [Da]	ΔM [ppm]	RT [min]	# Missed Cleavages
	High	VDIDQLDSVAEK	2	1	1	Smp_037530.1		0	1616809829	3.98592	2	1331.67	0.199563	98.4112	0
	High	FEGNKEEEFIR	1	1	1	Smp_037530.1		0	697166204	3.86126	2	1397.66	-4.21948	51.6795	1
Smp_079010.1	cAMP dependent protein kinase type II regulatory	60.8905	21.16	1	6	6	15	1.15345e+09	378	42.9691	5.21143	1153.45	1.15692e+06	0.896399	10.1717
	A4	Sequence	# PSMs	# Proteins	# Protein Groups	Protein Group Accessions	Modifications	ΔCn	Area	XCorr	Charge	MH+ [Da]	ΔM [ppm]	RT [min]	# Missed Cleavages
	High	QGDPGDEMFFVEEGK	4	1	1	Smp_079010.1		0	8.92233e+08	5.13322	2	1684.71	-2.05334	123.167	0
	High	SGETEEKEVAVIEK	1	1	1	Smp_079010.1		0	543139020	4.73091	2	1547.78	1.23832	43.1987	1
	High	GGYFGELALLTSHPR	1	1	1	Smp_079010.1		0	389155304	4.35188	3	1617.84	1.46005	142.431	0
	High	NIFGSLDKVPELR	3	1	1	Smp_079010.1		0	8.94996e+08	4.27578	2	1487.82	2.03205	134.442	1
	High	ELLQELTVSILR	3	1	1	Smp_079010.1		0	290765032	3.67933	2	1413.83	-1.6383	191.303	0
	High	LAVLDVGSFER	3	1	1	Smp_079010.1		0	1673118326	3.4494	2	1205.65	0.592659	127.907	0
Smp_035200.1	hsp40 subfamily A members 124	9.03063	4.95	1	1	1	2	1141970545	303	34.0174	8.48486	1141.97	1.15807e+06	0.897284	10.1573
	A4	Sequence	# PSMs	# Proteins	# Protein Groups	Protein Group Accessions	Modifications	ΔCn	Area	XCorr	Charge	MH+ [Da]	ΔM [ppm]	RT [min]	# Missed Cleavages
	High	EISQAFMVLSDPEKR	2	1	1	Smp_035200.1		0	1141970545	4.69659	3	1749.88	-0.362479	119.298	1
Smp_027920.1	Tubulin alpha 1 chain	13.0405	10.02	1	1	3	4	1128594104	449	50.1426	5.60498	1128.59	1.15919e+06	0.898158	10.1403
	A4	Sequence	# PSMs	# Proteins	# Protein Groups	Protein Group Accessions	Modifications	ΔCn	Area	XCorr	Charge	MH+ [Da]	ΔM [ppm]	RT [min]	# Missed Cleavages
	High	SIQFVDWcPTGFK	1	1	1	Smp_027920.1	C8(Carbamidomethyl)	0	0	3.31825	2	1584.76	4.49235	160.499	0
	High	VGINYQPPTVVPGGDLAK	2	4	2	Smp_090120.1;Smp_027920.1		0	1128594104	3.29491	2	1824.99	-0.262112	128.583	0
	High	LIGQIVSSITASLR	1	4	2	Smp_090120.1;Smp_027920.1		0	0	3.16904	2	1457.87	-1.32007	191.623	0
Smp_025510.1	vacuolar protein sorting associated protein 4A	25.5579	12.93	3	4	5	7	1.12018e+09	433	48.6188	7.50342	1120.18	1.16031e+06	0.899026	10.1295
	A4	Sequence	# PSMs	# Proteins	# Protein Groups	Protein Group Accessions	Modifications	ΔCn	Area	XCorr	Charge	MH+ [Da]	ΔM [ppm]	RT [min]	# Missed Cleavages
	High	LREPPVAMHDMLSSLER	1	1	1	Smp_025510.1		0	2.19475e+07	5.15319	4	1981	-0.718688	121.748	1
	High	EPPVAMHDMLSSLER	1	1	1	Smp_025510.1		0	38288972	4.26494	3	1711.81	0.35823	125.238	0
	High	GIQLVTLATNEDK	1	1	1	Smp_025510.1		0	6.77961e+08	3.52129	2	1401.76	-1.11843	103.702	0
	High	STGYSGADISVVVR	2	1	1	Smp_025510.1		0	1.63313e+07	3.25257	2	1410.72	0.0484916	92.8251	0
	High	GILLYGPPGTGK	2	4	2	Smp_025510.1;Smp_018240.1		0	2.64428e+09	3.21557	2	1172.67	-0.654683	94.2119	0
Smp_006550.1	glutaredoxin 3	18.0575	18.06	1	3	3	5	1119156367	216	23.9636	5.64307	1119.16	1.16143e+06	0.899893	10.1282
	A4	Sequence	# PSMs	# Proteins	# Protein Groups	Protein Group Accessions	Modifications	ΔCn	Area	XCorr	Charge	MH+ [Da]	ΔM [ppm]	RT [min]	# Missed Cleavages
	High	FETFDILQDEVVR	2	1	1	Smp_006550.1		0	2145337856	4.02547	2	1610.81	1.47626	168.336	0
	High	ELADSGELAQMLIVP	1	1	1	Smp_006550.1		0	4.5791e+08	3.96947	2	1585.82	1.29301	204.418	0
	High	GELVGGVDIVR	2	1	1	Smp_006550.1		0	7.54222e+08	3.33837	2	1113.63	0.6101	91.684	0
Smp_089670.1	alpha 2 macroglobulin	23.9917	3.54	1	6	6	7	1.11706e+09	2006	229.742	5.40186	1117.06	1.16255e+06	0.900759	10.1255
	A4	Sequence	# PSMs	# Proteins	# Protein Groups	Protein Group Accessions	Modifications	ΔCn	Area	XCorr	Charge	MH+ [Da]	ΔM [ppm]	RT [min]	# Missed Cleavages
	High	TGWTGITcDQcVK	2	1	1	Smp_089670.1	C8(Carbamidomethyl); C11(Carbamidomethyl)	0	6.7544e+08	3.9509	2	1525.68	-0.575502	77.1583	0
	High	QVINQIELPR	1	1	1	Smp_089670.1		0	417546168	3.66664	2	1209.69	-0.35019	92.0988	0
	High	ISDISLDNFQGDK	1	1	1	Smp_089670.1		0	1.27362e+09	3.5148	2	1451.7	1.60472	101.833	0
	High	LSFDLVQQNK	1	1	1	Smp_089670.1		0	9.00411e+08	3.33017	2	1191.64	0.534953	95.5426	0
	High	TDVIPTDNEcTTYK	1	1	1	Smp_089670.1	C10(Carbamidomethyl)	0	1.17716e+09	3.22252	2	1656.74	1.20292	68.5237	0
	High	STPNIGINDNK	1	1	1	Smp_089670.1		0	0	3.16105	2	1172.59	1.33839	39.4133	0
Smp_156770.1	major tegumental antigen, Sm15	17.323	3.68	1	3	3	5	1.11471e+09	1032	116.829	4.4624	1114.71	1.16366e+06	0.901622	10.1225
	A4	Sequence	# PSMs	# Proteins	# Protein Groups	Protein Group Accessions	Modifications	ΔCn	Area	XCorr	Charge	MH+ [Da]	ΔM [ppm]	RT [min]	# Missed Cleavages
	High	QPIQISSTNEPENK	1	1	1	Smp_156770.1		0	239607678	3.93524	2	1584.79	0.599332	45.6666	0
	High	ELSESLMNAGETK	2	1	1	Smp_156770.1		0	177810336	3.70974	2	1408.66	1.39495	73.0298	0
	High	LQPTEEIPEDR	2	1	1	Smp_156770.1		0	2926709201	3.34007	2	1326.65	-0.213612	58.1976	0
Smp_005880.1	phosphoenolpyruvate carboxykinase	43.8379	19.97	1	9	9	12	1.07744e+09	626	70.3452	6.90283	1077.44	1.16474e+06	0.902457	10.0734
	A4	Sequence	# PSMs	# Proteins	# Protein Groups	Protein Group Accessions	Modifications	ΔCn	Area	XCorr	Charge	MH+ [Da]	ΔM [ppm]	RT [min]	# Missed Cleavages
	High	WEDPHGVPISAIIFGGR	1	1	1	Smp_005880.1		0	501023456	4.33474	3	1850.95	-0.474164	167.36	0
	High	AINPEAGFFGVAPGTNVK	1	1	1	Smp_005880.1		0	1320942764	4.32187	2	1788.93	1.30477	134.93	0
	High	DLPDVIQNELNNQR	2	1	1	Smp_005880.1		0	2.00522e+08	4.28979	2	1667.84	0.557404	144.251	0
	High	EIINHWPcNPEK	1	1	1	Smp_005880.1	C8(Carbamidomethyl)	0	439302512	3.91606	2	1536.73	-0.4423	65.7815	0
	High	LPPYENNYITcTDPR	2	1	1	Smp_005880.1	C11(Carbamidomethyl)	0	445575392	3.74148	2	1852.85	-0.8749	102.144	0
	High	WISPGDLDVEIK	2	1	1	Smp_005880.1		0	877898095	3.54732	2	1371.72	0.86833	144.745	0
	High	VQcVGDDIAWMR	1	1	1	Smp_005880.1	C3(Carbamidomethyl)	0	1033490332	3.23251	2	1449.66	-0.330442	114.101	0
	High	TNMAMLEPSLPGWK	1	1	1	Smp_005880.1		0	302166622	3.05032	2	1574.77	1.96088	152.512	0
	High	NTIFTNVAQTK	1	1	1	Smp_005880.1		0	0	3.01095	2	1236.66	-0.25449	60.8052	0
Smp_090520.1	purine nucleoside phosphorylase	16.9708	12.47	1	4	4	5	1076413417	409	44.9545	8.93896	1076.41	1.16582e+06	0.903291	10.072
	A4	Sequence	# PSMs	# Proteins	# Protein Groups	Protein Group Accessions	Modifications	ΔCn	Area	XCorr	Charge	MH+ [Da]	ΔM [ppm]	RT [min]	# Missed Cleavages
	High	LTSIVPEIGIIcGSGLGK	1	1	1	Smp_090520.1	C12(Carbamidomethyl)	0	905018983	3.88243	2	1814.01	0.823857	175.749	0
	High	ILMVSNAAGGLNR	2	1	1	Smp_090520.1		0	0	3.51758	2	1315.71	-2.61743	85.1869	0
	High	AELMQSWFEK	1	1	1	Smp_090520.1		0	1335975846	3.12304	2	1268.6	-1.33236	124.611	0
	High	FPALSNAYDR	1	1	1	Smp_090520.1		0	988245422	3.09531	2	1153.56	-0.0390689	80.3601	0
Smp_073450.1	hypothetical protein	16.2843	3.26	1	5	5	5	1.07113e+09	3717	414.247	6.75635	1071.13	1.16689e+06	0.904121	10.0649
	A4	Sequence	# PSMs	# Proteins	# Protein Groups	Protein Group Accessions	Modifications	ΔCn	Area	XCorr	Charge	MH+ [Da]	ΔM [ppm]	RT [min]	# Missed Cleavages
	High	NTSSQTIQDScLR	1	1	1	Smp_073450.1	C11(Carbamidomethyl)	0	0	3.59668	2	1509.7	2.97138	40.295	0
	High	TANDVVTQTGIVHTSK	1	1	1	Smp_073450.1		0	69536904	3.304	2	1670.87	-2.01815	49.1209	0
	High	DTGIDPIHVWEK	1	1	1	Smp_073450.1		0	279517708	3.27374	2	1409.71	2.56863	109.648	0
	High	NTVDAYQQADLIK	1	1	1	Smp_073450.1		0	349364134	3.06639	2	1478.75	-0.012541	84.535	0
	High	AIETQDVPITSYR	1	1	1	Smp_073450.1		0.1485	2584501692	3.0435	2	1492.77	2.91471	87.8894	0
Smp_072140.1	ras gene family, member A	17.3919	19.27	2	3	3	5	1.06237e+09	192	21.8162	6.354	1062.37	1.16795e+06	0.904944	10.0531
	A4	Sequence	# PSMs	# Proteins	# Protein Groups	Protein Group Accessions	Modifications	ΔCn	Area	XCorr	Charge	MH+ [Da]	ΔM [ppm]	RT [min]	# Missed Cleavages
	High	INAYGYLEcSAK	2	1	1	Smp_072140.1	C9(Carbamidomethyl)	0	1105839694	3.97576	2	1388.65	0.191335	88.4899	0
	High	HFcPNVPIILVGNK	1	1	1	Smp_072140.1	C3(Carbamidomethyl)	0	229649046	3.52109	2	1607.86	-4.92679	121.05	0
	High	LVIVGDGAcGK	2	2	1	Smp_072140.1	C9(Carbamidomethyl)	0	1851607992	3.16607	2	1088.58	0.0244316	49.1348	0
Smp_066760.1	merlin:moesin:ezrin:radixin	39.9237	17.39	1	7	7	10	1.05908e+09	460	53.8223	6.41748	1059.08	1.16901e+06	0.905765	10.0486
	A4	Sequence	# PSMs	# Proteins	# Protein Groups	Protein Group Accessions	Modifications	ΔCn	Area	XCorr	Charge	MH+ [Da]	ΔM [ppm]	RT [min]	# Missed Cleavages
	High	VNELNAQLEEEKNAR	2	1	1	Smp_066760.1		0	36282465	4.96503	3	1756.87	-7.5159	51.4269	1
	High	EQYNLTDEEWEAK	2	1	1	Smp_066760.1		0	1.0464e+09	4.1416	2	1654.72	-3.53447	99.1195	0
	High	VNELNAQLEEEK	2	1	1	Smp_066760.1		0	1225868036	4.05839	2	1415.7	-1.1137	57.8182	0
	High	YYPEDPSTELIDETTR	1	1	1	Smp_066760.1		0	0	4.02572	2	1928.86	-6.2794	126.795	0
	High	LMQENEEAFAR	1	1	1	Smp_066760.1		0	904972642	3.93395	2	1337.62	0.474849	58.8298	0
	High	IAQDLEMFGVTFFK	1	1	1	Smp_066760.1		0	297337472	3.8158	2	1645.83	-1.27056	196.631	0
	High	TQTVLEQYEcK	1	1	1	Smp_066760.1	C10(Carbamidomethyl)	0	143227031	3.05981	2	1398.67	7.0942	63.0408	0
Smp_048650.1	Histidine triad nucleotide binding protein 1	12.1287	19.86	1	2	2	3	1.04342e+09	141	15.8181	7.60596	1043.42	1.17005e+06	0.906573	10.0271
	A4	Sequence	# PSMs	# Proteins	# Protein Groups	Protein Group Accessions	Modifications	ΔCn	Area	XCorr	Charge	MH+ [Da]	ΔM [ppm]	RT [min]	# Missed Cleavages
	High	TSVHTHGPTIFSK	1	1	1	Smp_048650.1		0	434096813	5.16503	3	1411.73	0.909315	32.2995	0
	High	DISPQAPTHFLVIPK	2	1	1	Smp_048650.1		0	1.65275e+09	3.51137	2	1662.92	-2.42664	129.288	0
Smp_087860.1	phosphomannomutase 2	33.0337	31.43	1	5	5	8	1.03457e+09	245	28.0438	5.65576	1034.57	1.17109e+06	0.907375	10.0148
	A4	Sequence	# PSMs	# Proteins	# Protein Groups	Protein Group Accessions	Modifications	ΔCn	Area	XCorr	Charge	MH+ [Da]	ΔM [ppm]	RT [min]	# Missed Cleavages
	High	LcSNVPLAVVSGSDFQK	1	1	1	Smp_087860.1	C2(Carbamidomethyl)	0	1001731000	4.98419	2	1820.92	-0.136889	127.923	0
	High	TIGHTVTSPENTEAQLK	3	1	1	Smp_087860.1		0	372816800	4.8298	3	1825.93	-0.763342	51.4584	0
	High	STNIVEHVSEDTLQR	1	1	1	Smp_087860.1		0	418914352	4.34913	2	1727.85	-3.84324	75.1663	0
	High	VSSQIGTLATEK	1	1	1	Smp_087860.1		0	1683069276	3.56959	2	1233.67	-0.540682	48.268	0
	High	ScSQEERDEFAEYDAK	2	1	1	Smp_087860.1	C2(Carbamidomethyl)	0	344745560	3.49214	2	1963.8	-0.607524	52.6647	1
Smp_140490.1	protein kinase C and casein kinase substrate	16.8336	7.68	1	3	3	5	1.01505e+09	495	56.0782	5.49072	1015.05	1.1721e+06	0.908161	9.98733
	A4	Sequence	# PSMs	# Proteins	# Protein Groups	Protein Group Accessions	Modifications	ΔCn	Area	XCorr	Charge	MH+ [Da]	ΔM [ppm]	RT [min]	# Missed Cleavages
	High	IALADLNTESSR	1	1	1	Smp_140490.1		0	1005904248	4.02433	2	1289.67	3.00713	79.2769	0
	High	VGLYPANYVEPcLK	2	1	1	Smp_140490.1	C12(Carbamidomethyl)	0	1777571845	3.31505	2	1622.83	1.13406	128.022	0
	High	NILIDEIQTEVK	2	1	1	Smp_140490.1		0	2.61659e+08	3.29318	2	1414.78	3.6273	141.295	0
Smp_032580.1	subfamily T1A non peptidase ue	22.7163	30.77	1	5	5	6	9.81514e+08	221	24.4693	6.01123	981.514	1.17309e+06	0.908922	9.93886
	A4	Sequence	# PSMs	# Proteins	# Protein Groups	Protein Group Accessions	Modifications	ΔCn	Area	XCorr	Charge	MH+ [Da]	ΔM [ppm]	RT [min]	# Missed Cleavages
	High	AIGSGSEGAQQALQEIYHK	2	1	1	Smp_032580.1		0	2521312686	5.01644	3	1986.99	-0.558487	104.921	0
	High	RVNSTLIIPSSIEK	1	1	1	Smp_032580.1		0	100487379	4.23739	2	1556.9	2.49682	83.0232	1
	High	TEAAHHWFVYNEK	1	1	1	Smp_032580.1		0	8005181	3.51244	2	1631.76	2.33019	54.5299	0
	High	LFQVEYAIEATK	1	1	1	Smp_032580.1		0	0	3.2745	2	1411.75	1.25479	127.799	0
	High	GVNTFSPEGR	1	1	1	Smp_032580.1		0	322741390	3.20995	2	1063.52	1.05176	37.2141	0
Smp_089060.1	Eukaryotic translation initiation factor 4H	3.50204	4.96	1	1	1	1	978797802	242	26.0788	9.87646	978.798	1.17406e+06	0.90968	9.93487
	A4	Sequence	# PSMs	# Proteins	# Protein Groups	Protein Group Accessions	Modifications	ΔCn	Area	XCorr	Charge	MH+ [Da]	ΔM [ppm]	RT [min]	# Missed Cleavages
	High	ALTVDGAIVDGR	1	1	1	Smp_089060.1		0	978797802	3.50204	2	1186.64	-1.60675	81.7246	0
Smp_079290.1	RNA binding protein 4	10.6408	13.99	1	3	3	3	9.69015e+08	286	32.2254	8.63135	969.015	1.17503e+06	0.910431	9.92038
	A4	Sequence	# PSMs	# Proteins	# Protein Groups	Protein Group Accessions	Modifications	ΔCn	Area	XCorr	Charge	MH+ [Da]	ΔM [ppm]	RT [min]	# Missed Cleavages
	High	IFVGNLNPESKPSDLR	1	1	1	Smp_079290.1		0	144529127	4.23755	2	1785.95	2.8299	94.6427	1
	High	YREPITPSGPPR	1	1	1	Smp_079290.1		0	2.53046e+08	3.40618	2	1369.73	7.22333	42.592	1
	High	GPPVPEPIPSPR	1	1	1	Smp_079290.1		0	2509469635	2.9971	2	1242.68	0.457623	79.4101	0
Smp_029500.1	thimet oligopeptidase	28.7732	10.41	2	6	6	8	967184883	682	77.6387	6.21436	967.185	1.176e+06	0.91118	9.91765
	A4	Sequence	# PSMs	# Proteins	# Protein Groups	Protein Group Accessions	Modifications	ΔCn	Area	XCorr	Charge	MH+ [Da]	ΔM [ppm]	RT [min]	# Missed Cleavages
	High	YGHAAVFGLQPGcR	1	2	1	Smp_029500.1	C13(Carbamidomethyl)	0	210025068	4.3741	2	1532.74	-2.88794	69.0212	0
	High	NAIDFPQHTFPcK	1	1	1	Smp_029500.1	C12(Carbamidomethyl)	0	189578496	4.15805	2	1574.74	-1.68778	85.1636	0
	High	KLSDVEVELEMR	1	1	1	Smp_029500.1		0	2.57521e+07	3.77216	2	1447.75	-0.793361	99.3429	1
	High	EENQLcIDFQR	2	2	1	Smp_029500.1	C6(Carbamidomethyl)	0	3.2595e+07	3.59859	2	1451.66	-1.54291	98.5175	0
	High	DLLANLINSR	2	2	1	Smp_029500.1		0	1261091165	3.17031	2	1128.64	1.34514	155.538	0
	High	NIDSSFSGEYR	1	2	1	Smp_029500.1		0	1430438416	3.04182	2	1274.56	-0.722543	64.8923	0
Smp_092750.1	nucleoside diphosphate kinase	48.0599	41.61	1	4	4	11	964853378	149	16.8394	7.89893	964.853	1.17697e+06	0.911928	9.91417
	A4	Sequence	# PSMs	# Proteins	# Protein Groups	Protein Group Accessions	Modifications	ΔCn	Area	XCorr	Charge	MH+ [Da]	ΔM [ppm]	RT [min]	# Missed Cleavages
	High	LVAYMSSGPVVPMVFEGR	4	1	1	Smp_092750.1		0	1612579970	5.46846	2	1938.99	2.21673	174.864	0
	High	EINLWFSPQELcQYK	2	1	1	Smp_092750.1	C12(Carbamidomethyl)	0	0	4.64123	2	1954.94	-0.442273	187.523	0
	High	TMLGATKPEAScPGSIR	2	1	1	Smp_092750.1	C12(Carbamidomethyl)	0	137049832	4.63561	2	1775.88	0.625391	56.6051	1
	High	TmLGATKPEAScPGSIR	1	1	1	Smp_092750.1	M2(Oxidation); C12(Carbamidomethyl)	0	317126786	3.25646	2	1791.87	0.937017	57.0315	1
	High	TFIMVKPDGVQR	2	1	1	Smp_092750.1		0	0	3.25439	2	1390.76	3.55189	70.166	1
Smp_031720.1	histone H2A	3.01109	6.41	1	1	1	1	933543206	156	16.5019	11.2388	933.543	1.1779e+06	0.912651	9.86657
	A4	Sequence	# PSMs	# Proteins	# Protein Groups	Protein Group Accessions	Modifications	ΔCn	Area	XCorr	Charge	MH+ [Da]	ΔM [ppm]	RT [min]	# Missed Cleavages
	High	NDAELNELLK	1	1	1	Smp_031720.1		0	933543206	3.01109	2	1158.6	0.837663	92.5504	0
Smp_010940.1	Acidic leucine rich nuclear phosphoprotein	40.7333	24.41	1	5	5	10	9.3109e+08	299	32.7521	4.10693	931.09	1.17883e+06	0.913373	9.86278
	A4	Sequence	# PSMs	# Proteins	# Protein Groups	Protein Group Accessions	Modifications	ΔCn	Area	XCorr	Charge	MH+ [Da]	ΔM [ppm]	RT [min]	# Missed Cleavages
	High	TLELSNNLISGGLDALLK	2	1	1	Smp_010940.1		0	695227760	5.24151	2	1871.05	-1.11006	201.68	0
	High	SLDLGNcPVTSTENYR	3	1	1	Smp_010940.1	C7(Carbamidomethyl)	0	1052789959	5.17395	2	1825.84	-1.81431	96.9906	0
	High	cPNIEQLNLSSNK	1	1	1	Smp_010940.1	C1(Carbamidomethyl)	0	201132170	4.38789	2	1516.73	-6.436	81.4966	0
	High	EPGEITELNLDNSK	2	1	1	Smp_010940.1		0	1045253656	4.1627	2	1558.76	-2.59216	94.4518	0
	High	IESMDVLIPLAK	2	1	1	Smp_010940.1		0	661092584	3.70628	2	1328.75	0.426189	149.222	0
Smp_153000.1	hypothetical protein	3.41174	1.12	1	1	1	1	906925688	892	101.791	7.60596	906.926	1.17974e+06	0.914075	9.82484
	A4	Sequence	# PSMs	# Proteins	# Protein Groups	Protein Group Accessions	Modifications	ΔCn	Area	XCorr	Charge	MH+ [Da]	ΔM [ppm]	RT [min]	# Missed Cleavages
	High	VDSSWENLQR	1	1	1	Smp_153000.1		0	906925688	3.41174	2	1233.59	-0.22083	68.8868	0
Smp_088950.1	Hypoxia upregulated 1 (Hyou1)-related	53.9947	14.56	1	9	9	14	8.89333e+08	845	95.1604	6.25244	889.333	1.18063e+06	0.914765	9.79658
	A4	Sequence	# PSMs	# Proteins	# Protein Groups	Protein Group Accessions	Modifications	ΔCn	Area	XCorr	Charge	MH+ [Da]	ΔM [ppm]	RT [min]	# Missed Cleavages
	High	SPTYEDPPILVSTIQSK	2	1	1	Smp_088950.1		0	907285788	5.16752	2	1874.97	-1.29908	130.783	0
	High	SPENVFQSIPSLLGK	3	1	1	Smp_088950.1		0	582971840	4.76871	2	1615.87	-0.00318501	175.889	0
	High	TWLAESTEVLDK	2	1	1	Smp_088950.1		0	3.62658e+08	4.09636	2	1391.71	0.0133393	120.877	0
	High	NIFNEVEIDTLR	2	1	1	Smp_088950.1		0	1092743200	3.67445	2	1462.75	0.172653	153.282	0
	High	IQSILIEHSQK	1	1	1	Smp_088950.1		0	324939175	3.52837	2	1295.73	2.196	42.682	0
	High	DYNLYPIAVDFMR	1	1	1	Smp_088950.1		0	2.84434e+08	3.52274	2	1616.78	-0.933082	197.164	0
	High	AEMETFcSDLFER	1	1	1	Smp_088950.1	C7(Carbamidomethyl)	0	667969468	3.45076	2	1634.68	-1.38244	136.14	0
	High	EIQSLIIPIQR	1	1	1	Smp_088950.1		0	188089694	3.34758	2	1309.79	1.94937	129.148	0
	High	VAVVLPGKPMEIAVAPDSK	1	1	1	Smp_088950.1		0	269359865	3.06222	2	1921.08	-1.65733	121.48	1
Smp_063090.1	aconitate hydratase, mitochondrial	25.3285	8.07	1	3	3	6	8.83792e+08	607	65.7187	8.20654	883.792	1.18151e+06	0.915449	9.78756
	A4	Sequence	# PSMs	# Proteins	# Protein Groups	Protein Group Accessions	Modifications	ΔCn	Area	XCorr	Charge	MH+ [Da]	ΔM [ppm]	RT [min]	# Missed Cleavages
	High	ANDTNKEVYEFLASASAK	2	1	1	Smp_063090.1		0	411109776	5.15019	2	1957.94	-3.6776	129.438	1
	High	GFDPGQDTYQPPVTDTSK	2	1	1	Smp_063090.1		0	8.49477e+08	4.6371	2	1952.88	-1.52408	93.5168	0
	High	SQFFITPGSEQIR	2	1	1	Smp_063090.1		0	1390789200	4.09793	2	1509.77	-0.714688	114.158	0
Smp_030690.1	eukaryotic translation elongation factor 1 beta	19.0504	16.82	1	4	4	5	8.77054e+08	214	23.943	4.80518	877.054	1.18239e+06	0.916129	9.77652
	A4	Sequence	# PSMs	# Proteins	# Protein Groups	Protein Group Accessions	Modifications	ΔCn	Area	XCorr	Charge	MH+ [Da]	ΔM [ppm]	RT [min]	# Missed Cleavages
	High	KFPAAPESANPEPAK	2	1	1	Smp_030690.1		0	885168877	4.83477	3	1553.8	0.635767	43.4635	1
	High	FPAAPESANPEPAK	1	1	1	Smp_030690.1		0	5.82141e+08	4.41279	2	1425.7	-1.18184	56.5704	0
	High	SIQTDGLLWGASK	1	1	1	Smp_030690.1		0	752832198	3.18065	2	1375.72	1.01675	116.505	0
	High	LDDYLLTR	1	1	1	Smp_030690.1		0	9.9316e+08	3.09822	2	1008.54	-0.43648	84.9907	0
Smp_022090.1	ribose phosphate pyrophosphokinase 1	7.39461	8.49	1	2	2	2	872904548	318	34.7708	6.53662	872.905	1.18326e+06	0.916805	9.76968
	A4	Sequence	# PSMs	# Proteins	# Protein Groups	Protein Group Accessions	Modifications	ΔCn	Area	XCorr	Charge	MH+ [Da]	ΔM [ppm]	RT [min]	# Missed Cleavages
	High	IQcIDVSTMLAEAIR	1	1	1	Smp_022090.1	C3(Carbamidomethyl)	0	0	4.19686	2	1719.88	0.983987	189.813	0
	High	VSAVIPcFPYAR	1	1	1	Smp_022090.1	C7(Carbamidomethyl)	0	872904548	3.19775	2	1379.71	-1.44347	129.205	0
Smp_143140.1	elongation factor 2	37.9744	17.54	1	4	4	10	8.65523e+08	325	36.3814	8.00146	865.523	1.18413e+06	0.917476	9.75743
	A4	Sequence	# PSMs	# Proteins	# Protein Groups	Protein Group Accessions	Modifications	ΔCn	Area	XCorr	Charge	MH+ [Da]	ΔM [ppm]	RT [min]	# Missed Cleavages
	High	AYMPVNESFGFTTDLR	4	1	1	Smp_143140.1		0	648549232	4.73972	2	1847.86	0.852044	157.338	0
	High	YLIDNYGWDATEAR	3	1	1	Smp_143140.1		0	484679290	4.11486	2	1686.78	0.316276	135.394	0
	High	AGVPSLDNFLDKL	2	1	1	Smp_143140.1		0	1463341961	3.81868	2	1388.74	-1.47145	189.584	1
	High	ETVTEESNQTcLSK	1	1	1	Smp_143140.1	C11(Carbamidomethyl)	0	3.75559e+08	3.09452	2	1625.73	0.814941	38.1675	0
Smp_030730.1	tubulin beta 2B chain	59.8578	25.12	6	7	7	14	8.42104e+08	410	46.0371	4.85596	842.104	1.18497e+06	0.918128	9.71785
	A4	Sequence	# PSMs	# Proteins	# Protein Groups	Protein Group Accessions	Modifications	ΔCn	Area	XCorr	Charge	MH+ [Da]	ΔM [ppm]	RT [min]	# Missed Cleavages
	High	GHYTEGAELVDSVLDVVR	4	3	1	Smp_030730.1		0	790959584	5.44615	3	1958.99	1.94468	176.089	0
	High	EIVHIQAGQcGNQIGAK	2	3	1	Smp_030730.1	C10(Carbamidomethyl)	0	531628888	4.47617	3	1822.93	2.22158	59.0557	0
	High	LHFFMPGFAPLTSR	1	6	1	Smp_030730.1		0	47498874	4.28574	3	1620.84	1.50265	164.625	0
	High	AILVDLEPGTMDSVR	2	5	1	Smp_030730.1		0	4.21151e+08	4.10765	2	1615.84	1.1492	141.159	0
	High	INVYYNEASGGK	2	1	1	Smp_030730.1		0	1.05973e+09	3.69986	2	1314.63	-4.4551	51.8272	0
	High	SLTVPELTQQMFDAK	2	5	1	Smp_030730.1		0	455934362	3.63328	2	1707.87	3.115	161.302	0
	High	EVDEQMLNVQNK	1	5	1	Smp_030730.1		0	6.75616e+08	3.35192	2	1446.69	-1.44319	66.7255	0
Smp_200800.1	hypothetical protein	9.61825	22.55	1	2	2	3	8.39311e+08	102	12.1963	8.70459	839.311	1.18581e+06	0.918779	9.71306
	A4	Sequence	# PSMs	# Proteins	# Protein Groups	Protein Group Accessions	Modifications	ΔCn	Area	XCorr	Charge	MH+ [Da]	ΔM [ppm]	RT [min]	# Missed Cleavages
	High	MESEEEIEPTLR	1	1	1	Smp_200800.1		0	568568717	3.3352	2	1462.67	-1.37638	75.5853	0
	High	IEIPNDNEEVR	2	1	1	Smp_200800.1		0	1110053260	3.16045	2	1327.65	1.43346	67.1612	0
Smp_025800.1	proteasome subunit, beta	9.40854	9.43	1	1	1	2	824680352	212	23.1428	7.81104	824.68	1.18663e+06	0.919418	9.68769
	A4	Sequence	# PSMs	# Proteins	# Protein Groups	Protein Group Accessions	Modifications	ΔCn	Area	XCorr	Charge	MH+ [Da]	ΔM [ppm]	RT [min]	# Missed Cleavages
	High	ASGSSSAILQPFLDSTVGNK	2	1	1	Smp_025800.1		0	824680352	5.73624	2	1979.01	1.48186	151.255	0
Smp_049250.1	major egg antigen	16.4227	17.07	3	4	4	4	8.17145e+08	334	37.0116	6.96143	817.145	1.18745e+06	0.920051	9.67445
	A4	Sequence	# PSMs	# Proteins	# Protein Groups	Protein Group Accessions	Modifications	ΔCn	Area	XCorr	Charge	MH+ [Da]	ΔM [ppm]	RT [min]	# Missed Cleavages
	High	MGSLDVPSTGSVNDFLK	1	1	1	Smp_049250.1		0	884332846	4.97274	2	1766.86	0.519508	148.399	0
	High	DLLTGLEHGGGAHR	1	1	1	Smp_049250.1		0	371513829	4.52093	2	1432.73	1.0743	67.1936	0
	High	GVHGLSYVDDGSGGK	1	2	1	Smp_049250.1		0	2.17634e+08	3.85828	2	1447.68	-2.0661	41.7165	0
	High	AVPASQALVAK	1	3	1	Smp_049250.1		0	1195587120	3.07071	2	1054.63	1.80889	38.8764	0
Smp_004780.1	immunophilin	29.4545	13.02	1	5	5	7	815840642	430	48.0933	5.74463	815.841	1.18827e+06	0.920683	9.67214
	A4	Sequence	# PSMs	# Proteins	# Protein Groups	Protein Group Accessions	Modifications	ΔCn	Area	XCorr	Charge	MH+ [Da]	ΔM [ppm]	RT [min]	# Missed Cleavages
	High	GKDIYNPVAGAEATIVFR	2	1	1	Smp_004780.1		0	648925460	4.93996	3	1921.02	2.94186	136.457	1
	High	LGEIcELIASPDYAYK	1	1	1	Smp_004780.1	C5(Carbamidomethyl)	0	0	4.70271	2	1841.89	-3.55159	155.547	0
	High	DIYNPVAGAEATIVFR	2	1	1	Smp_004780.1		0	0	4.39757	2	1735.9	0.828577	178.502	0
	High	NDHDEALVYFK	1	1	1	Smp_004780.1		0	982755824	3.68761	2	1350.63	0.265652	73.7605	0
	High	LLHMcEEEIQK	1	1	1	Smp_004780.1	C5(Carbamidomethyl)	0	0	3.01886	2	1429.68	-0.612521	53.553	0
Smp_043670.1	6 phosphofructokinase	50.0583	10.47	1	8	8	12	8.07737e+08	793	87.394	6.75635	807.737	1.18907e+06	0.921309	9.65774
	A4	Sequence	# PSMs	# Proteins	# Protein Groups	Protein Group Accessions	Modifications	ΔCn	Area	XCorr	Charge	MH+ [Da]	ΔM [ppm]	RT [min]	# Missed Cleavages
	High	HDSLYESESIMAGTDRK	1	1	1	Smp_043670.1		0	104221287	5.37119	3	1938.88	-2.67405	64.4072	1
	High	IIEATDAISTTAHSHQR	2	1	1	Smp_043670.1		0	6.91925e+08	5.18704	4	1850.94	0.124489	47.4208	0
	High	HDSLYESESIMAGTDR	2	1	1	Smp_043670.1		0	52974676	4.53987	2	1810.79	-0.867494	82.9782	0
	High	NLIVSELQLDTR	2	1	1	Smp_043670.1		0	269799004	4.15353	2	1400.78	3.50746	132.645	0
	High	VNIIMVAEGAIDR	2	1	1	Smp_043670.1		0	626641424	3.99972	2	1400.76	2.2216	165.016	0
	High	QTTYSNIMELR	1	1	1	Smp_043670.1		0	2.32807e+08	3.78664	2	1355.66	-0.555159	96.3499	0
	High	RQTTYSNIMELR	1	1	1	Smp_043670.1		0	125935987	3.72274	2	1511.76	0.521593	72.1562	1
	High	GDASEIQWADVR	1	1	1	Smp_043670.1		0	1104645144	3.48631	2	1346.63	-0.542985	94.0592	0
Smp_000260.1	proactivator polypeptide	28.8826	5.93	1	4	4	7	7.95374e+08	927	104.652	6.55127	795.374	1.18987e+06	0.921925	9.63549
	A4	Sequence	# PSMs	# Proteins	# Protein Groups	Protein Group Accessions	Modifications	ΔCn	Area	XCorr	Charge	MH+ [Da]	ΔM [ppm]	RT [min]	# Missed Cleavages
	High	IEPLLcATGVKDEEcK	1	1	1	Smp_000260.1	C6(Carbamidomethyl); C15(Carbamidomethyl)	0	0	4.8325	3	1861.91	1.92905	80.738	1
	High	NAcSVLPVGYADR	2	1	1	Smp_000260.1	C3(Carbamidomethyl)	0	1349560896	4.23401	2	1421.68	-1.19055	85.0185	0
	High	TGVGDPAIQER	1	1	1	Smp_000260.1		0	9.85517e+08	4.06129	2	1142.58	1.84636	36.8491	0
	High	EAIEYNFDQIINGMK	3	1	1	Smp_000260.1		0	5.10453e+07	4.04764	2	1784.85	0.970542	176.786	0
Smp_077720.1	annexin	41.0164	27.94	1	7	7	9	7.83272e+08	340	39.3673	7.44482	783.272	1.19065e+06	0.922532	9.61337
	A4	Sequence	# PSMs	# Proteins	# Protein Groups	Protein Group Accessions	Modifications	ΔCn	Area	XCorr	Charge	MH+ [Da]	ΔM [ppm]	RT [min]	# Missed Cleavages
	High	mISHQTGPSITFPDR	1	1	1	Smp_077720.1	N-Term(Acetyl)	0	4.04205e+08	5.84588	2	1728.84	-1.20402	123.953	0
	High	RDEDPPELVEEAIR	2	1	1	Smp_077720.1		0	4.73375e+08	5.0207	3	1667.83	1.56175	107.822	1
	High	SQVDKDVEDLYYAGEK	2	1	1	Smp_077720.1		0	401062690	4.98328	2	1858.86	-3.63887	99.6062	1
	High	ISAENDAEQLHNAcK	1	1	1	Smp_077720.1	C14(Carbamidomethyl)	0	1.09027e+09	4.68238	3	1699.77	2.541	39.4385	0
	High	DLVHVLcSSTK	1	1	1	Smp_077720.1	C7(Carbamidomethyl)	0	211213708	4.13481	2	1258.64	-1.65003	77.6632	0
	High	YHNTIVEVISK	1	1	1	Smp_077720.1		0	786167051	3.80641	2	1302.7	-1.13483	63.7284	0
	High	AYQEVLQEEEPKK	1	1	1	Smp_077720.1		0	179173363	3.20947	2	1590.79	-4.20053	51.6037	1
Smp_075370.1	hypothetical protein	15.3491	11.38	1	3	3	4	7.66956e+08	369	41.8532	7.10791	766.956	1.19142e+06	0.923126	9.583
	A4	Sequence	# PSMs	# Proteins	# Protein Groups	Protein Group Accessions	Modifications	ΔCn	Area	XCorr	Charge	MH+ [Da]	ΔM [ppm]	RT [min]	# Missed Cleavages
	High	LGVTEIADNESFSR	2	1	1	Smp_075370.1		0	2038251850	4.31825	2	1537.75	-0.341021	104.405	0
	High	GHTNITIScLQDR	1	1	1	Smp_075370.1	C9(Carbamidomethyl)	0	163241510	3.8939	2	1514.74	1.30883	57.1683	0
	High	TYESYccDDPSDLEK	1	1	1	Smp_075370.1	C6(Carbamidomethyl); C7(Carbamidomethyl)	0	99375364	3.66432	2	1881.71	-2.53515	78.0528	0
Smp_000100.1	filamin	34.7857	4.88	1	8	8	9	7.6313e+08	2336	251.261	6.32861	763.13	1.19218e+06	0.923717	9.57578
	A4	Sequence	# PSMs	# Proteins	# Protein Groups	Protein Group Accessions	Modifications	ΔCn	Area	XCorr	Charge	MH+ [Da]	ΔM [ppm]	RT [min]	# Missed Cleavages
	High	QAGHGNVGISVTDEAGR	2	1	1	Smp_000100.1		0	576714739	4.88931	3	1667.81	2.99739	42.3094	0
	High	NAGYGGLNLSIEGPSK	1	1	1	Smp_000100.1		0.0124	99511055	3.9857	2	1576.79	-6.3183	111.618	0
	High	ATASGPGIEPTGNQVGR	1	1	1	Smp_000100.1		0	1.39404e+09	3.9779	2	1611.8	-2.85929	47.1215	0
	High	DLTANVTSPSGVSQR	1	1	1	Smp_000100.1		0	5.90183e+07	3.7581	2	1531.77	1.29104	71.6388	0
	High	YGDSQHIIGSPYK	1	1	1	Smp_000100.1		0	8310015	3.57112	2	1464.71	1.10957	53.2911	0
	High	GAVEVIVLNPK	1	1	1	Smp_000100.1		0	3.12146e+08	3.5598	2	1138.68	-0.276147	90.5473	0
	High	QGEDNYLVEYTPK	1	1	1	Smp_000100.1		0	318632004	3.47614	2	1555.72	-2.70427	99.2655	0
	High	AGEPSNFTLITR	1	1	1	Smp_000100.1		0	2.5412e+08	3.09741	2	1305.68	2.38008	87.986	0
Smp_210890.1	inorganic pyrophosphatase	31.2289	17.63	1	5	5	8	7.53354e+08	329	37.5819	7.03467	753.354	1.19293e+06	0.924301	9.55718
	A4	Sequence	# PSMs	# Proteins	# Protein Groups	Protein Group Accessions	Modifications	ΔCn	Area	XCorr	Charge	MH+ [Da]	ΔM [ppm]	RT [min]	# Missed Cleavages
	High	MEIcKEELMNPIK	1	1	1	Smp_210890.1	C4(Carbamidomethyl)	0	6.07359e+08	4.83656	2	1634.8	5.11933	97.5699	1
	High	VLGILAMIDEGETDWK	2	1	1	Smp_210890.1		0	665758216	4.62133	2	1789.9	-1.81283	202.642	0
	High	AKGDNDPIDVcEIGSK	1	1	1	Smp_210890.1	C11(Carbamidomethyl)	0	9.86945e+08	4.46554	2	1717.79	-6.91362	63.8086	1
	High	GDNDPIDVcEIGSK	2	1	1	Smp_210890.1	C9(Carbamidomethyl)	0	4.72484e+08	3.77288	2	1518.67	-1.62434	86.4546	0
	High	VIVINAADPMADK	1	1	1	Smp_210890.1		0	1.22459e+08	3.7108	2	1356.72	-0.874259	98.6184	0
	High	VLGILAmIDEGETDWK	1	1	1	Smp_210890.1	M7(Oxidation)	0	139801948	3.48666	2	1805.89	-3.10433	202.93	0
Smp_161030.1	hypothetical protein	20.6373	21.13	1	4	4	5	7.50919e+08	265	30.5508	6.53662	750.919	1.19369e+06	0.924883	9.55251
	A4	Sequence	# PSMs	# Proteins	# Protein Groups	Protein Group Accessions	Modifications	ΔCn	Area	XCorr	Charge	MH+ [Da]	ΔM [ppm]	RT [min]	# Missed Cleavages
	High	QTFGSGNLSTALYIR	1	1	1	Smp_161030.1		0	0	5.00719	2	1627.85	5.93538	130.106	0
	High	SIPVLSIcTGTDVYMDR	1	1	1	Smp_161030.1	C8(Carbamidomethyl)	0	46281642	4.41826	2	1926.94	3.06984	159.316	0
	High	DIENFNQSTANPK	2	1	1	Smp_161030.1		0	672040304	4.11946	2	1477.69	-0.000839358	56.3621	0
	High	IVNINcESSLK	1	1	1	Smp_161030.1	C6(Carbamidomethyl)	0	1534435134	3.20119	2	1276.66	-0.153237	57.7704	0
Smp_212920.1	proteasome subunit alpha type 1	18.6597	20.91	1	4	4	5	7.44678e+08	263	29.1196	6.43018	744.678	1.19443e+06	0.92546	9.54047
	A4	Sequence	# PSMs	# Proteins	# Protein Groups	Protein Group Accessions	Modifications	ΔCn	Area	XCorr	Charge	MH+ [Da]	ΔM [ppm]	RT [min]	# Missed Cleavages
	High	NQYDHDVSIWSPQGR	1	1	1	Smp_212920.1		0	6.12617e+07	4.49795	2	1801.82	-2.12705	88.7562	0
	High	ALNSTLPNEVSLNIK	1	1	1	Smp_212920.1		0	601045752	3.80104	2	1612.89	-0.593552	122.839	0
	High	FTIFEDDDIDPYLK	2	1	1	Smp_212920.1		0	717690568	3.5807	2	1730.81	-3.21173	181.919	0
	High	WAYDEPLPISR	1	1	1	Smp_212920.1		0	915298888	3.3398	2	1346.67	-0.622273	124.516	0
Smp_071390.1	adenylate kinase	29.178	21.83	1	4	4	9	7.393e+08	197	22.2887	8.29443	739.3	1.19517e+06	0.926033	9.53002
	A4	Sequence	# PSMs	# Proteins	# Protein Groups	Protein Group Accessions	Modifications	ΔCn	Area	XCorr	Charge	MH+ [Da]	ΔM [ppm]	RT [min]	# Missed Cleavages
	High	VITIDASGTVDAIFDK	1	1	1	Smp_071390.1		0	0	3.5386	2	1664.87	0.197022	180.795	0
	High	NcHFLIDGYPR	2	1	1	Smp_071390.1	C2(Carbamidomethyl)	0	3.52355e+08	3.4579	2	1391.66	1.92121	83.1178	0
	High	VIFVLGGPGSGK	5	1	1	Smp_071390.1		0	1126244384	3.4445	2	1130.66	0.446582	99.3026	0
	High	LVDKNcHFLIDGYPR	1	1	1	Smp_071390.1	C6(Carbamidomethyl)	0	0	3.1191	2	1846.93	0.260142	87.3991	1
Smp_049150.1	glutamine oxaloacetic transaminase	14.7856	9.38	1	4	4	4	7.31672e+08	405	45.6151	7.57666	731.672	1.1959e+06	0.9266	9.51505
	A4	Sequence	# PSMs	# Proteins	# Protein Groups	Protein Group Accessions	Modifications	ΔCn	Area	XCorr	Charge	MH+ [Da]	ΔM [ppm]	RT [min]	# Missed Cleavages
	High	VNFTGMLEDLNKAPER	1	1	1	Smp_049150.1		0	78534404	4.6006	3	1833.91	-4.21817	138.745	1
	High	VNFTGMLEDLNK	1	1	1	Smp_049150.1		0	3.67181e+07	3.57399	2	1380.69	1.81824	149.729	0
	High	TNEGKPWVLPVVR	1	1	1	Smp_049150.1		0	616034004	3.56393	2	1494.84	0.176525	95.085	1
	High	VNLGVGAYR	1	1	1	Smp_049150.1		0	1.50045e+09	3.04703	2	948.525	-1.10514	57.4135	0
Smp_103380.1	Augmenter of liver regeneration	3.70456	17.44	1	1	1	1	719636468	86	9.85197	8.35303	719.636	1.19662e+06	0.927157	9.49112
	A4	Sequence	# PSMs	# Proteins	# Protein Groups	Protein Group Accessions	Modifications	ΔCn	Area	XCorr	Charge	MH+ [Da]	ΔM [ppm]	RT [min]	# Missed Cleavages
	High	VSANEDDDEDIYDPK	1	1	1	Smp_103380.1		0	719636468	3.70456	2	1724.72	2.1971	66.4018	0
Smp_024870.1	hypothetical protein	6.86896	4.56	1	1	1	2	715255604	307	34.7793	6.48096	715.256	1.19734e+06	0.927711	9.48232
	A4	Sequence	# PSMs	# Proteins	# Protein Groups	Protein Group Accessions	Modifications	ΔCn	Area	XCorr	Charge	MH+ [Da]	ΔM [ppm]	RT [min]	# Missed Cleavages
	High	TSELVVNESDHDIK	2	1	1	Smp_024870.1		0	715255604	3.46462	2	1585.77	0.514912	49.987	0
Smp_062790.1	grpe protein	11.6833	6.31	1	1	1	3	713971230	222	25.027	7.60596	713.971	1.19805e+06	0.928265	9.47972
	A4	Sequence	# PSMs	# Proteins	# Protein Groups	Protein Group Accessions	Modifications	ΔCn	Area	XCorr	Charge	MH+ [Da]	ΔM [ppm]	RT [min]	# Missed Cleavages
	High	DLLEVADILTSATK	3	1	1	Smp_062790.1		0	713971230	4.17148	2	1488.81	-2.65191	202.441	0
Smp_003990.1	triosephosphate isomerase 1a	23.9579	17	1	3	3	6	7.09822e+08	253	28.0765	7.73779	709.822	1.19876e+06	0.928815	9.47131
	A4	Sequence	# PSMs	# Proteins	# Protein Groups	Protein Group Accessions	Modifications	ΔCn	Area	XCorr	Charge	MH+ [Da]	ΔM [ppm]	RT [min]	# Missed Cleavages
	High	VATPQQAQEVHNFLR	2	1	1	Smp_003990.1		0	951468546	5.13128	3	1737.91	3.2017	82.4672	0
	High	VVVAYEPVWAIGTGK	2	1	1	Smp_003990.1		0	809891560	4.05822	2	1588.87	0.325807	148.155	0
	High	NIFGESDELIAEK	2	1	1	Smp_003990.1		0	368105770	3.48369	2	1464.72	-1.9264	123.27	0
Smp_168310.1	glycerol 3 phosphate dehydrogenase	4.08391	7.65	1	1	1	1	697964000	196	21.4979	5.37646	697.964	1.19946e+06	0.929355	9.44701
	A4	Sequence	# PSMs	# Proteins	# Protein Groups	Protein Group Accessions	Modifications	ΔCn	Area	XCorr	Charge	MH+ [Da]	ΔM [ppm]	RT [min]	# Missed Cleavages
	High	VIADNVSSSNEFcGR	1	1	1	Smp_168310.1	C13(Carbamidomethyl)	0	697964000	4.08391	2	1654.75	-0.863641	67.5035	0
Smp_071630.1	rab-2,4,14, putative	33.4122	33.33	1	5	5	8	6.97292e+08	213	23.6818	6.63916	697.292	1.20016e+06	0.929896	9.44562
	A4	Sequence	# PSMs	# Proteins	# Protein Groups	Protein Group Accessions	Modifications	ΔCn	Area	XCorr	Charge	MH+ [Da]	ΔM [ppm]	RT [min]	# Missed Cleavages
	High	IQEGVLDVNNEANGIK	1	1	1	Smp_071630.1		0	68234398	4.58705	2	1712.88	-0.953341	93.6667	0
	High	GAAGALLVYDITR	2	1	1	Smp_071630.1		0	4.18753e+08	4.47143	2	1319.73	1.77093	133.103	0
	High	TAANVEDAFIDTAK	2	1	1	Smp_071630.1		0	906961710	4.2869	2	1465.71	-1.76585	99.5877	0
	High	LQIWDTAGQESFR	2	1	1	Smp_071630.1		0	7.6616e+08	4.27327	2	1550.77	3.83254	124.351	0
	High	QHSSSNMVIMLIGNK	1	1	1	Smp_071630.1		0	39211949	3.15157	2	1658.83	-3.07657	104.346	0
Smp_028440.1	adenosylhomocysteinase	38.1587	14.58	1	5	5	9	690599824	432	47.4981	5.93506	690.6	1.20085e+06	0.930431	9.43171
	A4	Sequence	# PSMs	# Proteins	# Protein Groups	Protein Group Accessions	Modifications	ΔCn	Area	XCorr	Charge	MH+ [Da]	ΔM [ppm]	RT [min]	# Missed Cleavages
	High	KLDEAVAAAHLEQLGVK	3	1	1	Smp_028440.1		0	454579416	5.79988	3	1792	0.313111	102.463	1
	High	LAENEMPGLIMMR	2	1	1	Smp_028440.1		0	743604500	4.44584	2	1504.73	0.772672	140.845	0
	High	cPAINVNDSVTK	1	1	1	Smp_028440.1	C1(Carbamidomethyl)	0	3.40078e+08	4.3575	2	1317.65	-0.933399	50.79	0
	High	VADISLADWGR	2	1	1	Smp_028440.1		0	3.72308e+08	3.65414	2	1202.62	0.220783	122.048	0
	High	SKFDNLYGcR	1	1	1	Smp_028440.1	C9(Carbamidomethyl)	0	873615556	3.21953	2	1259.58	-2.12215	46.5482	1
Smp_157020.1	titin	39.5215	2.63	1	9	9	10	6.82893e+08	5352	601.894	5.16064	682.893	1.20153e+06	0.93096	9.41552
	A4	Sequence	# PSMs	# Proteins	# Protein Groups	Protein Group Accessions	Modifications	ΔCn	Area	XCorr	Charge	MH+ [Da]	ΔM [ppm]	RT [min]	# Missed Cleavages
	High	TRPDAELGSAQTPR	1	1	1	Smp_157020.1		0	2.42041e+08	4.88433	3	1498.76	1.57295	35.2187	1
	High	NDVGQSEFAETSPVSTK	2	1	1	Smp_157020.1		0	1350093342	4.72284	2	1795.84	1.00789	74.8135	0
	High	VTGEPTPQVHWER	1	1	1	Smp_157020.1		0	192038864	4.55318	3	1535.76	2.21561	60.5548	0
	High	LIVHQVIPSDSGEYTcR	1	1	1	Smp_157020.1	C16(Carbamidomethyl)	0	5.21071e+07	3.88257	2	1973.97	-0.547499	87.4939	0
	High	ADVVSGLTSLPVSK	1	1	1	Smp_157020.1		0	456543738	3.67941	2	1372.77	1.91607	114.679	0
	High	FKADVVSGLTSLPVSK	1	1	1	Smp_157020.1		0	0	3.6261	2	1647.93	-2.0699	119.689	1
	High	ITTTSTTSQLVISK	1	1	1	Smp_157020.1		0	186789338	3.39973	2	1479.82	-1.92949	66.5707	0
	High	LEITEPTEADSGIYVASAK	1	1	1	Smp_157020.1		0	0	3.32839	2	1993.99	-1.48116	122.79	0
	High	LEFAPQFIQGLPEK	1	1	1	Smp_157020.1		0	80035302	3.25094	2	1616.86	-3.63478	161.069	0
Smp_171620.1	methylthioadenosine phosphorylase	44.2595	36.79	1	7	7	11	6.7611e+08	299	32.8848	6.7124	676.11	1.2022e+06	0.931484	9.40111
	A4	Sequence	# PSMs	# Proteins	# Protein Groups	Protein Group Accessions	Modifications	ΔCn	Area	XCorr	Charge	MH+ [Da]	ΔM [ppm]	RT [min]	# Missed Cleavages
	High	TVTTPFGNPSGVLTEGFVK	2	1	1	Smp_171620.1		0	0	5.10753	2	1951.02	-0.0378559	165.77	0
	High	GVLHMPMADPFcEETR	1	1	1	Smp_171620.1	C12(Carbamidomethyl)	0	0	4.45403	3	1889.84	0.511156	130.108	0
	High	VGIIGGSGFDDPDLLK	2	1	1	Smp_171620.1		0	1.43745e+09	4.44781	2	1602.84	4.25779	153.935	0
	High	ELGcTHILATNAcGSLQK	1	1	1	Smp_171620.1	C4(Carbamidomethyl); C13(Carbamidomethyl)	0	7.71212e+07	4.31173	2	1972.95	-1.88452	78.8483	0
	High	ADEEHVcVDMVLEQFR	1	1	1	Smp_171620.1	C7(Carbamidomethyl)	0	45089456	4.17777	3	1976.88	-1.6292	150.711	0
	High	ELTFYGSGPGSLK	2	1	1	Smp_171620.1		0	5.12591e+08	3.55977	2	1355.68	-0.960677	102.409	0
	High	EHLLLPSEINYR	2	1	1	Smp_171620.1		0	7.82905e+07	3.44738	2	1483.78	-7.53407	104.825	0
Smp_105420.1	Saposin,IPR008139 Saposin	7.14403	6.63	1	1	1	2	6.71636e+08	196	22.3107	4.95752	671.636	1.20288e+06	0.932004	9.39154
	A4	Sequence	# PSMs	# Proteins	# Protein Groups	Protein Group Accessions	Modifications	ΔCn	Area	XCorr	Charge	MH+ [Da]	ΔM [ppm]	RT [min]	# Missed Cleavages
	High	DVAcNLLELAQEK	2	1	1	Smp_105420.1	C4(Carbamidomethyl)	0	6.71636e+08	3.65784	2	1502.76	3.74023	153.876	0
Smp_006560.1	heat shock protein 67b2	18.4497	14.29	1	2	2	5	663641132	182	20.2424	9.40771	663.641	1.20354e+06	0.932518	9.37426
	A4	Sequence	# PSMs	# Proteins	# Protein Groups	Protein Group Accessions	Modifications	ΔCn	Area	XCorr	Charge	MH+ [Da]	ΔM [ppm]	RT [min]	# Missed Cleavages
	High	FIITYDELSSQISK	4	1	1	Smp_006560.1		0	803326602	4.09956	2	1643.86	2.95661	155.067	0
	High	SLILSDSEFFQK	1	1	1	Smp_006560.1		0	523955662	3.43316	2	1413.73	0.892124	141.972	0
Smp_213300.1	putative transcription elongation regulator 1	3.01454	0.99	1	1	1	1	6.58348e+08	1313	147.179	6.39209	658.348	1.2042e+06	0.933028	9.36271
	A4	Sequence	# PSMs	# Proteins	# Protein Groups	Protein Group Accessions	Modifications	ΔCn	Area	XCorr	Charge	MH+ [Da]	ΔM [ppm]	RT [min]	# Missed Cleavages
	High	NALIEDYIDSLDK	1	1	1	Smp_213300.1		0	6.58348e+08	3.01454	2	1508.76	6.16961	168.907	0
Smp_015690.1	nAChR subunit (ShAR1 beta2)	23.2879	7.71	1	4	4	6	6.58269e+08	765	85.3608	5.03369	658.269	1.20486e+06	0.933538	9.36253
	A4	Sequence	# PSMs	# Proteins	# Protein Groups	Protein Group Accessions	Modifications	ΔCn	Area	XCorr	Charge	MH+ [Da]	ΔM [ppm]	RT [min]	# Missed Cleavages
	High	FVNQNVSIEAFATTHK	1	1	1	Smp_015690.1		0	6.02805e+08	4.72448	3	1805.91	-5.48423	100.744	0
	High	QSETIPLVPTPQR	3	1	1	Smp_015690.1		0	0	4.00586	2	1465.81	6.55826	95.0819	0
	High	GFVFLQYIDADAAEAAR	1	1	1	Smp_015690.1		0	186610240	3.97221	2	1856.92	1.01999	193.92	0
	High	LFAGNTITAQPNR	1	1	1	Smp_015690.1		0	1185392703	3.57807	2	1402.75	3.14757	67.9701	0
Smp_053610.1	Seryl tRNA Synthetase	38.73	12.76	1	6	6	10	6.54264e+08	619	70.6078	6.20166	654.264	1.20551e+06	0.934045	9.35373
	A4	Sequence	# PSMs	# Proteins	# Protein Groups	Protein Group Accessions	Modifications	ΔCn	Area	XCorr	Charge	MH+ [Da]	ΔM [ppm]	RT [min]	# Missed Cleavages
	High	ELVScSNcLDYQSR	2	1	1	Smp_053610.1	C5(Carbamidomethyl); C8(Carbamidomethyl)	0	302124072	4.4778	2	1730.75	-1.16276	77.116	0
	High	AVAQLSQFDEELYK	2	1	1	Smp_053610.1		0	915718532	4.32052	2	1640.82	1.26881	127.535	0
	High	SLScLIDEETKR	1	1	1	Smp_053610.1	C4(Carbamidomethyl)	0	421332360	3.89238	2	1450.72	1.64384	78.5202	1
	High	YDLEGWFPGSGAFR	3	1	1	Smp_053610.1		0	6.2574e+08	3.86211	2	1601.74	-0.496257	181.732	0
	High	NAAFVVEFESVR	1	1	1	Smp_053610.1		0	0	3.55735	2	1367.7	0.818531	129.529	0
	High	FHDETSFNELNER	1	1	1	Smp_053610.1		0	0	3.28032	2	1637.72	-1.37803	67.1078	0
Smp_090080.1	Estrogen regulated protein EP45	16.7028	11.08	1	4	4	5	6.47063e+08	406	45.9767	6.0874	647.063	1.20616e+06	0.934547	9.33776
	A4	Sequence	# PSMs	# Proteins	# Protein Groups	Protein Group Accessions	Modifications	ΔCn	Area	XCorr	Charge	MH+ [Da]	ΔM [ppm]	RT [min]	# Missed Cleavages
	High	STSSSWNPFGAQEEMK	1	1	1	Smp_090080.1		0	254372015	3.71803	2	1785.77	-2.37646	114.156	0
	High	IENFDISPNR	2	1	1	Smp_090080.1		0	1.23715e+09	3.46983	2	1204.59	-0.997248	72.9463	0
	High	TSATLSINR	1	1	1	Smp_090080.1		0	1.54159e+08	3.2815	2	962.529	2.94454	35.4068	0
	High	NTLDLVQTLK	1	1	1	Smp_090080.1		0	449667932	3.06507	2	1144.66	1.29096	103.891	0
Smp_070780.1	UDP glucose 4 epimerase	16.6275	11.71	1	3	3	4	6.41587e+08	350	38.9956	6.27783	641.587	1.2068e+06	0.935044	9.3255
	A4	Sequence	# PSMs	# Proteins	# Protein Groups	Protein Group Accessions	Modifications	ΔCn	Area	XCorr	Charge	MH+ [Da]	ΔM [ppm]	RT [min]	# Missed Cleavages
	High	DYIHVVDLAEAHTK	1	1	1	Smp_070780.1		0	496070871	5.27486	2	1610.81	-2.52747	96.0425	0
	High	DLYTSDPTWNIISLR	1	1	1	Smp_070780.1		0	1014049004	4.37856	2	1793.91	-0.200434	190.765	0
	High	LLFYEVNLLDEK	2	1	1	Smp_070780.1		0	414641324	3.56891	2	1495.8	-1.93348	174.136	0
Smp_213240.1	prolyl oligopeptidase	18.5468	5.88	1	3	3	5	6.31828e+08	714	81.6514	6.26514	631.828	1.20743e+06	0.935533	9.30339
	A4	Sequence	# PSMs	# Proteins	# Protein Groups	Protein Group Accessions	Modifications	ΔCn	Area	XCorr	Charge	MH+ [Da]	ΔM [ppm]	RT [min]	# Missed Cleavages
	High	AAVAQVPVcDLIR	1	1	1	Smp_213240.1	C9(Carbamidomethyl)	0	753788328	4.07161	2	1411.78	3.16757	117.817	0
	High	AQNLITEQFLNK	2	1	1	Smp_213240.1		0	5.09868e+08	3.77038	2	1418.77	1.62083	112.612	0
	High	TFLDPNEIDPEGLTSLR	2	1	1	Smp_213240.1		0	0	3.69106	2	1916.96	-0.297891	177.742	0
Smp_125730.1	hypothetical protein	35.722	7.24	1	4	4	8	6.25336e+08	677	76.2634	8.1626	625.336	1.20806e+06	0.936018	9.28849
	A4	Sequence	# PSMs	# Proteins	# Protein Groups	Protein Group Accessions	Modifications	ΔCn	Area	XCorr	Charge	MH+ [Da]	ΔM [ppm]	RT [min]	# Missed Cleavages
	High	APDVVTSDDMFEPVDLK	4	1	1	Smp_125730.1		0	9.59912e+08	5.71	2	1877.89	1.23793	149.997	0
	High	KSSFIDESITVAPEATK	1	1	1	Smp_125730.1		0	63054422	4.90409	2	1822.94	-2.65897	94.0948	1
	High	YDDDQTDDYPINSVK	1	1	1	Smp_125730.1		0	357464232	4.44856	2	1787.75	-3.42167	81.5768	0
	High	SSFIDESITVAPEATK	2	1	1	Smp_125730.1		0	558631288	4.4397	2	1694.85	-0.267464	120.327	0
Smp_014010.1	adenylyl cyclase associated protein 1	21.9078	7.95	1	3	3	6	6.22581e+08	478	52.6636	7.75244	622.581	1.20868e+06	0.9365	9.28212
	A4	Sequence	# PSMs	# Proteins	# Protein Groups	Protein Group Accessions	Modifications	ΔCn	Area	XCorr	Charge	MH+ [Da]	ΔM [ppm]	RT [min]	# Missed Cleavages
	High	GTDDFEEFAVPEQFK	3	1	1	Smp_014010.1		0	1303289094	4.01651	2	1758.79	0.765115	155.443	0
	High	TMQEAGEFFMNR	2	1	1	Smp_014010.1		0	1.79395e+08	3.85639	2	1460.63	-0.399356	109.228	0
	High	GSSGAGcLELR	1	1	1	Smp_014010.1	C7(Carbamidomethyl)	0	385058819	3.31451	2	1106.52	-1.78209	41.0266	0
Smp_002180.1	basic transcription factor 3 4	4.95264	12.26	1	1	1	1	618080180	155	17.496	8.70459	618.08	1.2093e+06	0.936979	9.27165
	A4	Sequence	# PSMs	# Proteins	# Protein Groups	Protein Group Accessions	Modifications	ΔCn	Area	XCorr	Charge	MH+ [Da]	ΔM [ppm]	RT [min]	# Missed Cleavages
	High	VQAAPQANVFAVTGQAEYK	1	1	1	Smp_002180.1		0	618080180	4.95264	2	1992.02	-0.734862	112.015	0
Smp_073620.1	protein tyrosine phosphatase, non receptor type	6.77996	3.36	1	1	1	2	616803617	298	32.8785	7.79639	616.804	1.20991e+06	0.937457	9.26867
	A4	Sequence	# PSMs	# Proteins	# Protein Groups	Protein Group Accessions	Modifications	ΔCn	Area	XCorr	Charge	MH+ [Da]	ΔM [ppm]	RT [min]	# Missed Cleavages
	High	IFEQVKPDLR	2	1	1	Smp_073620.1		0	616803617	3.47836	2	1244.7	-0.437818	67.904	1
Smp_154610.1	hypothetical protein	41.5732	12	1	6	6	11	613758296	750	84.4502	6.96143	613.758	1.21053e+06	0.937933	9.26153
	A4	Sequence	# PSMs	# Proteins	# Protein Groups	Protein Group Accessions	Modifications	ΔCn	Area	XCorr	Charge	MH+ [Da]	ΔM [ppm]	RT [min]	# Missed Cleavages
	High	TLDEAYAVLPSIEHNK	1	1	1	Smp_154610.1		0	292538501	4.73485	3	1799.92	1.99084	116.944	0
	High	LVTNIISVSDIEEIAK	2	1	1	Smp_154610.1		0	164819966	4.1471	2	1743.98	1.18032	179.167	0
	High	GLSDLVSTLLENNK	1	1	1	Smp_154610.1		0	266197498	4.10614	2	1502.8	-2.87855	194.794	0
	High	NAALSTNDDNFYQLIR	2	1	1	Smp_154610.1		0	179548969	4.0387	2	1854.9	-0.993838	144.106	0
	High	LLPEESIPTTAESLVK	3	1	1	Smp_154610.1		0	8.31645e+08	3.65505	2	1726.95	0.590959	140.325	0
	High	LTNcSELVNEYR	2	1	1	Smp_154610.1	C4(Carbamidomethyl)	0	7.17091e+08	3.43362	2	1497.7	-0.422475	77.7068	0
Smp_004810.1	protein phosphatase type 1	3.89759	5.11	2	1	1	1	610720044	274	31.1468	6.66846	610.72	1.21114e+06	0.938406	9.25437
	A4	Sequence	# PSMs	# Proteins	# Protein Groups	Protein Group Accessions	Modifications	ΔCn	Area	XCorr	Charge	MH+ [Da]	ΔM [ppm]	RT [min]	# Missed Cleavages
	High	AHQVVEDGYEFFAK	1	2	1	Smp_004810.1		0	610720044	3.89759	2	1639.78	4.33769	100.079	0
Smp_071610.1	Lysosomal Pro X carboxypeptidase	12.7298	6.36	1	2	2	3	6.10062e+08	472	53.5662	5.85889	610.062	1.21175e+06	0.938878	9.25281
	A4	Sequence	# PSMs	# Proteins	# Protein Groups	Protein Group Accessions	Modifications	ΔCn	Area	XCorr	Charge	MH+ [Da]	ΔM [ppm]	RT [min]	# Missed Cleavages
	High	NALAVTDLIPTLR	2	1	1	Smp_071610.1		0	972002097	4.51816	2	1396.82	2.83538	170.406	0
	High	WVAGEGNFHDFFESVTK	1	1	1	Smp_071610.1		0	248122648	4.46721	3	1969.91	-0.587759	157.643	0
Smp_096790.1	hypothetical protein	4.71068	7.22	1	1	1	1	606327521	180	20.9058	6.52197	606.328	1.21236e+06	0.939348	9.24395
	A4	Sequence	# PSMs	# Proteins	# Protein Groups	Protein Group Accessions	Modifications	ΔCn	Area	XCorr	Charge	MH+ [Da]	ΔM [ppm]	RT [min]	# Missed Cleavages
	High	VQTYFREDDLGEK	1	1	1	Smp_096790.1		0	606327521	4.71068	2	1599.76	-1.71067	67.2321	1
Smp_203440.1	unnamed protein product	3.3987	17.14	1	1	1	1	6.05744e+08	70	8.2913	9.37842	605.744	1.21296e+06	0.939818	9.24256
	A4	Sequence	# PSMs	# Proteins	# Protein Groups	Protein Group Accessions	Modifications	ΔCn	Area	XCorr	Charge	MH+ [Da]	ΔM [ppm]	RT [min]	# Missed Cleavages
	High	APIGIPQNcGPR	1	1	1	Smp_203440.1	C9(Carbamidomethyl)	0	6.05744e+08	3.3987	2	1279.66	1.43486	58.7748	0
Smp_142920.1	coatomer protein complex subunit alpha	19.5484	10	1	4	4	5	6.04371e+08	550	61.4291	5.12256	604.371	1.21357e+06	0.940286	9.23929
	A4	Sequence	# PSMs	# Proteins	# Protein Groups	Protein Group Accessions	Modifications	ΔCn	Area	XCorr	Charge	MH+ [Da]	ΔM [ppm]	RT [min]	# Missed Cleavages
	High	VTGVTEIGIEHQGLVIR	1	1	1	Smp_142920.1		0	9.60779e+08	5.11447	3	1821.03	1.755	113.331	0
	High	LLDLAPSIEVAQQTR	2	1	1	Smp_142920.1		0	370776482	4.0348	2	1653.92	-0.916829	136.062	0
	High	DPLSGAYYVPTMK	1	1	1	Smp_142920.1		0	104329713	3.4893	2	1441.7	-1.98815	127.437	0
	High	LQTAYQLTTK	1	1	1	Smp_142920.1		0	481557674	3.14595	2	1166.64	0.6774	53.0415	0
Smp_092280.1	proteasome alpha 3 subunit	13.9457	14.17	1	3	3	4	6.02436e+08	254	28.0689	4.97021	602.436	1.21417e+06	0.940753	9.23466
	A4	Sequence	# PSMs	# Proteins	# Protein Groups	Protein Group Accessions	Modifications	ΔCn	Area	XCorr	Charge	MH+ [Da]	ΔM [ppm]	RT [min]	# Missed Cleavages
	High	KLFDEAETFAK	1	1	1	Smp_092280.1		0	1.70302e+08	4.20128	3	1298.66	-0.75769	83.4502	1
	High	AVENSGTAIAIQGK	2	1	1	Smp_092280.1		0	803872722	3.42574	2	1358.73	-1.36728	45.6076	0
	High	MNDLSPEELIK	1	1	1	Smp_092280.1		0	833133584	3.31104	2	1288.65	-0.0698636	110.493	0
Smp_103090.1	histone lysine N methyltransferase SETD2	3.04276	2.08	1	1	1	1	597014856	721	80.0738	7.92822	597.015	1.21476e+06	0.941215	9.22162
	A4	Sequence	# PSMs	# Proteins	# Protein Groups	Protein Group Accessions	Modifications	ΔCn	Area	XCorr	Charge	MH+ [Da]	ΔM [ppm]	RT [min]	# Missed Cleavages
	High	RPSESIcLISNSSAK	1	1	1	Smp_103090.1	C7(Carbamidomethyl)	0	597014856	3.04276	2	1648.83	-0.84004	100.217	1
Smp_074500.1	proteasome subunit beta 2 (T01 family)	3.58714	11.27	1	1	1	1	597003152	142	15.9784	5.94775	597.003	1.21536e+06	0.941678	9.22159
	A4	Sequence	# PSMs	# Proteins	# Protein Groups	Protein Group Accessions	Modifications	ΔCn	Area	XCorr	Charge	MH+ [Da]	ΔM [ppm]	RT [min]	# Missed Cleavages
	High	DGIEELPDLTDFAVKE	1	1	1	Smp_074500.1		0	597003152	3.58714	2	1790.87	-0.543551	189.728	1
Smp_163720.1	endophilin B1	33.1577	11.49	1	3	3	8	5.90873e+08	235	26.8276	6.69775	590.873	1.21595e+06	0.942136	9.2067
	A4	Sequence	# PSMs	# Proteins	# Protein Groups	Protein Group Accessions	Modifications	ΔCn	Area	XCorr	Charge	MH+ [Da]	ΔM [ppm]	RT [min]	# Missed Cleavages
	High	AEKTEFDEEFVSLLR	4	1	1	Smp_163720.1		0	1.16344e+09	4.98734	3	1812.9	1.65637	152.149	1
	High	QRTEELSAQmER	1	1	1	Smp_163720.1	M10(Oxidation)	0	1.83015e+07	4.20316	3	1493.7	-0.93827	33.9462	1
	High	TEFDEEFVSLLR	3	1	1	Smp_163720.1		0	0	3.76383	2	1484.73	1.25544	180.649	0
Smp_212080.1	guanine nucleotide exchange	2.99008	0.63	1	1	1	1	585900662	1891	209.596	6.771	585.901	1.21654e+06	0.94259	9.19451
	A4	Sequence	# PSMs	# Proteins	# Protein Groups	Protein Group Accessions	Modifications	ΔCn	Area	XCorr	Charge	MH+ [Da]	ΔM [ppm]	RT [min]	# Missed Cleavages
	High	lRAIINSDTELR	1	1	1	Smp_212080.1	N-Term(Acetyl)	0	585900662	2.99008	2	1442.8	1.06792	91.5858	1
Smp_004470.1	thioredoxin dependent peroxide reductase	10.8282	17.81	1	3	3	3	5.76976e+08	219	24.8659	8.1333	576.976	1.21712e+06	0.943037	9.17237
	A4	Sequence	# PSMs	# Proteins	# Protein Groups	Protein Group Accessions	Modifications	ΔCn	Area	XCorr	Charge	MH+ [Da]	ΔM [ppm]	RT [min]	# Missed Cleavages
	High	PAPDFcGTAVVDGQFK	1	1	1	Smp_004470.1	C6(Carbamidomethyl)	0	83365173	3.93008	2	1708.8	-0.315558	117.538	0
	High	QITINDLPVGR	1	1	1	Smp_004470.1		0	1429031552	3.48021	2	1225.69	-0.284335	104.765	0
	High	GLFIISADGIIR	1	1	1	Smp_004470.1		0	2.18532e+08	3.41791	2	1274.75	4.00655	170.035	0
Smp_087250.1	muscle LIM protein	7.33582	13.76	1	2	2	2	564943355	189	19.9424	8.54346	564.943	1.21768e+06	0.943474	9.14196
	A4	Sequence	# PSMs	# Proteins	# Protein Groups	Protein Group Accessions	Modifications	ΔCn	Area	XCorr	Charge	MH+ [Da]	ΔM [ppm]	RT [min]	# Missed Cleavages
	High	SLDSTTLcTQKEEK	1	1	1	Smp_087250.1	C8(Carbamidomethyl)	0	275653070	4.29889	3	1639.78	-1.27063	33.7733	1
	High	AIGcPSGLNFHK	1	1	1	Smp_087250.1	C4(Carbamidomethyl)	0	854233640	3.03693	2	1300.65	-0.524053	55.7719	0
Smp_179180.1	ribosomal protein S2 eukaryotic and archaeal	18.8715	15.33	1	3	3	4	5.54737e+08	300	33.2747	5.64307	554.737	1.21824e+06	0.943904	9.11566
	A4	Sequence	# PSMs	# Proteins	# Protein Groups	Protein Group Accessions	Modifications	ΔCn	Area	XCorr	Charge	MH+ [Da]	ΔM [ppm]	RT [min]	# Missed Cleavages
	High	AIAAIDHPSNVYAIGSR	2	1	1	Smp_179180.1		0	487250430	5.60705	3	1754.92	-0.411722	86.6961	0
	High	DPNEEEQNAEEVDEAR	1	1	1	Smp_179180.1		0	1.05475e+08	4.16918	2	1873.77	1.18697	54.966	0
	High	FANYTGATAMAGR	1	1	1	Smp_179180.1		0	1.07149e+09	3.90578	2	1330.62	-1.11146	66.4643	0
Smp_143470.1	spectrin beta chain	16.6134	2.12	1	3	3	4	5.48423e+08	1891	219.907	5.2749	548.423	1.21878e+06	0.944329	9.09914
	A4	Sequence	# PSMs	# Proteins	# Protein Groups	Protein Group Accessions	Modifications	ΔCn	Area	XCorr	Charge	MH+ [Da]	ΔM [ppm]	RT [min]	# Missed Cleavages
	High	SQLMSSPDLGHDLSSVSR	2	1	1	Smp_143470.1		0	98131240	5.75972	3	1915.92	-0.807106	104.519	0
	High	AMAITEQPAPIAR	1	1	1	Smp_143470.1		0	1249904115	4.00691	2	1368.73	1.45257	74.041	0
	High	HNLLEADIR	1	1	1	Smp_143470.1		0	2.97232e+08	3.11775	2	1080.58	3.68732	53.6808	0
Smp_018680.1	Isocitrate dehydrogenase (NAD) subunit beta	8.49331	7.77	1	2	2	2	547697068	373	41.3185	8.55811	547.697	1.21933e+06	0.944753	9.09723
	A4	Sequence	# PSMs	# Proteins	# Protein Groups	Protein Group Accessions	Modifications	ΔCn	Area	XCorr	Charge	MH+ [Da]	ΔM [ppm]	RT [min]	# Missed Cleavages
	High	LSDGLFLETcQNMAK	1	1	1	Smp_018680.1	C10(Carbamidomethyl)	0	137576376	4.27732	2	1726.81	-0.320364	122.936	0
	High	TPVETQGSSALNLR	1	1	1	Smp_018680.1		0	957817760	4.21599	2	1472.77	-1.31119	66.8943	0
Smp_097750.1	cold shock domain protein A	12.5678	17.71	1	2	2	3	5.46978e+08	175	19.6746	10.0229	546.978	1.21988e+06	0.945177	9.09534
	A4	Sequence	# PSMs	# Proteins	# Protein Groups	Protein Group Accessions	Modifications	ΔCn	Area	XCorr	Charge	MH+ [Da]	ΔM [ppm]	RT [min]	# Missed Cleavages
	High	SDTSSDIFVHQTAISR	2	1	1	Smp_097750.1		0	856348600	4.84701	3	1763.86	1.31427	76.8006	0
	High	GSAYAADRPYGRSPR	1	1	1	Smp_097750.1		0	2.37608e+08	3.04349	2	1623.8	0.113575	108.81	2
Smp_061940.1	adenylate kinase	3.14582	5.02	1	1	1	1	545223618	239	27.2154	8.60205	545.224	1.22042e+06	0.9456	9.0907
	A4	Sequence	# PSMs	# Proteins	# Protein Groups	Protein Group Accessions	Modifications	ΔCn	Area	XCorr	Charge	MH+ [Da]	ΔM [ppm]	RT [min]	# Missed Cleavages
	High	AIIASGSELGQK	1	1	1	Smp_061940.1		0	545223618	3.14582	2	1173.65	-1.71087	48.1255	0
Smp_181220.1	Complement component 1 Q subcomponent binding	6.90973	13.87	1	2	2	2	5.43975e+08	173	19.1957	5.94775	543.975	1.22097e+06	0.946021	9.0874
	A4	Sequence	# PSMs	# Proteins	# Protein Groups	Protein Group Accessions	Modifications	ΔCn	Area	XCorr	Charge	MH+ [Da]	ΔM [ppm]	RT [min]	# Missed Cleavages
	High	ANAFFcNPPEGFK	1	1	1	Smp_181220.1	C6(Carbamidomethyl)	0	698741582	3.53926	2	1498.68	0.785844	111.523	0
	High	QLNQFLTNEIK	1	1	1	Smp_181220.1		0	3.89209e+08	3.37047	2	1347.73	1.62357	104.268	0
Smp_038560.1	Prothymosin alpha B	4.50503	17.71	1	1	1	1	5.40701e+08	96	10.6473	4.97021	540.701	1.22151e+06	0.94644	9.07869
	A4	Sequence	# PSMs	# Proteins	# Protein Groups	Protein Group Accessions	Modifications	ΔCn	Area	XCorr	Charge	MH+ [Da]	ΔM [ppm]	RT [min]	# Missed Cleavages
	High	mESVAAHKDEVTHVESK	1	1	1	Smp_038560.1	N-Term(Acetyl)	0	5.40701e+08	4.50503	3	1938.93	1.88114	58.9866	1
Smp_012810.1	Four and a half LIM domains protein 3	8.36295	11.76	1	1	1	2	538612442	119	13.6201	7.86963	538.612	1.22205e+06	0.946857	9.0731
	A4	Sequence	# PSMs	# Proteins	# Protein Groups	Protein Group Accessions	Modifications	ΔCn	Area	XCorr	Charge	MH+ [Da]	ΔM [ppm]	RT [min]	# Missed Cleavages
	High	IIDPSEQYMTYNDR	2	1	1	Smp_012810.1		0	538612442	4.22634	2	1744.78	-0.918536	101.489	0
Smp_213890.1	spectrin beta chain, brain 4	79.3489	9.25	1	15	15	22	5.29217e+08	2022	234.042	5.31299	529.217	1.22258e+06	0.947267	9.04772
	A4	Sequence	# PSMs	# Proteins	# Protein Groups	Protein Group Accessions	Modifications	ΔCn	Area	XCorr	Charge	MH+ [Da]	ΔM [ppm]	RT [min]	# Missed Cleavages
	High	LLEQNLEEQLFLR	3	1	1	Smp_213890.1		0	555384059	4.64259	2	1644.9	0.331001	166.403	0
	High	LLTDDVGNDFTSVQR	1	1	1	Smp_213890.1		0	94835930	4.17765	2	1679.83	2.51519	117.781	0
	High	KYEQLEEVTAK	1	1	1	Smp_213890.1		0	1.36538e+08	4.07766	2	1337.7	2.44775	42.2329	1
	High	IGQLGDDASALAQK	2	1	1	Smp_213890.1		0	7.55785e+08	3.90512	2	1386.72	-0.49326	77.037	0
	High	DcEQAEDWMAIR	1	1	1	Smp_213890.1	C2(Carbamidomethyl)	0	178906712	3.77546	2	1523.62	-2.4111	122.194	0
	High	EASLAGDDVDGNKVDALIK	1	1	1	Smp_213890.1		0	4.54129e+07	3.72436	2	1929.97	-1.14019	103.994	1
	High	HQVLVTDIR	1	1	1	Smp_213890.1		0	228839210	3.65708	2	1080.62	-0.608224	41.4954	0
	High	HQAFEAELAANAER	3	1	1	Smp_213890.1		0	2.85143e+07	3.643	2	1556.74	-3.20498	64.8735	0
	High	ELVAVTETIVPGR	1	1	1	Smp_213890.1		0	0	3.62519	2	1383.79	3.48955	115.335	0
	High	LIAAEHNQSPAIK	1	1	1	Smp_213890.1		0	2.49051e+07	3.43867	2	1391.76	-1.04787	32.6941	0
	High	TDVVESWIADR	2	1	1	Smp_213890.1		0	113242644	3.38555	2	1290.64	2.55379	122.36	0
	High	AKELEDIDAVQR	2	1	1	Smp_213890.1		0	1.07863e+08	3.3373	2	1386.73	5.05248	49.7636	1
	High	LNALNQAAQR	1	1	1	Smp_213890.1		0	4.95424e+07	3.18618	2	1098.6	2.22841	32.9919	0
	High	LQTYANEDFK	1	1	1	Smp_213890.1		0	276481508	3.13017	2	1228.58	-1.25995	54.2831	0
	High	SIPLSIEDcGR	1	1	1	Smp_213890.1	C9(Carbamidomethyl)	0	60958005	3.10779	2	1246.6	-7.9386	82.9362	0
Smp_003110.1	Nadrin protein	24.7384	5.95	1	1	1	5	516083826	269	29.8471	9.92041	516.084	1.22309e+06	0.947667	9.01146
	A4	Sequence	# PSMs	# Proteins	# Protein Groups	Protein Group Accessions	Modifications	ΔCn	Area	XCorr	Charge	MH+ [Da]	ΔM [ppm]	RT [min]	# Missed Cleavages
	High	SAAGVDVEETENLYSR	5	1	1	Smp_003110.1		0	516083826	5.83035	2	1739.81	-0.798327	96.2075	0
Smp_056500.1	proteasome (prosome macropain) subunit beta type	3.14028	4.05	1	1	1	1	515352653	247	27.7615	6.41748	515.353	1.22361e+06	0.948067	9.00942
	A4	Sequence	# PSMs	# Proteins	# Protein Groups	Protein Group Accessions	Modifications	ΔCn	Area	XCorr	Charge	MH+ [Da]	ΔM [ppm]	RT [min]	# Missed Cleavages
	High	EGIQINGPLR	1	1	1	Smp_056500.1		0	515352653	3.14028	2	1096.61	0.350556	75.5752	0
Smp_095000.1	inositol(myo) 1(or 4) monophosphatase 2	3.08269	5.48	1	1	1	1	512835832	219	23.754	5.021	512.836	1.22412e+06	0.948464	9.00235
	A4	Sequence	# PSMs	# Proteins	# Protein Groups	Protein Group Accessions	Modifications	ΔCn	Area	XCorr	Charge	MH+ [Da]	ΔM [ppm]	RT [min]	# Missed Cleavages
	High	ESYADLVTEVDK	1	1	1	Smp_095000.1		0	512835832	3.08269	2	1368.65	0.200592	115.876	0
Smp_062250.1	myosin 2 essential light chain	3.55142	8.9	1	1	1	1	5.08867e+08	146	16.5733	4.52588	508.867	1.22463e+06	0.948858	8.99114
	A4	Sequence	# PSMs	# Proteins	# Protein Groups	Protein Group Accessions	Modifications	ΔCn	Area	XCorr	Charge	MH+ [Da]	ΔM [ppm]	RT [min]	# Missed Cleavages
	High	AMGLNPTESDIGK	1	1	1	Smp_062250.1		0	5.08867e+08	3.55142	2	1332.65	3.43471	69.9042	0
Smp_052230.1	Papilin	4.13128	3.04	1	1	1	1	5.06002e+08	460	52.4095	5.57959	506.002	1.22514e+06	0.94925	8.983
	A4	Sequence	# PSMs	# Proteins	# Protein Groups	Protein Group Accessions	Modifications	ΔCn	Area	XCorr	Charge	MH+ [Da]	ΔM [ppm]	RT [min]	# Missed Cleavages
	High	SITTcELVGDQScK	1	1	1	Smp_052230.1	C5(Carbamidomethyl); C13(Carbamidomethyl)	0	5.06002e+08	4.13128	2	1597.71	-3.6969	64.448	0
Smp_042140.1	tegument-allergen-like protein	11.6048	7.46	1	1	1	3	505462654	201	23.5978	5.42725	505.463	1.22564e+06	0.949642	8.98146
	A4	Sequence	# PSMs	# Proteins	# Protein Groups	Protein Group Accessions	Modifications	ΔCn	Area	XCorr	Charge	MH+ [Da]	ΔM [ppm]	RT [min]	# Missed Cleavages
	High	SETITIDELQTYMVK	3	1	1	Smp_042140.1		0	505462654	4.3004	2	1770.88	-0.0446845	162.804	0
Smp_172110.1	protein disulfide isomerase A6	21.5724	17.08	1	5	5	6	4.97326e+08	363	40.2023	6.04932	497.326	1.22614e+06	0.950027	8.95805
	A4	Sequence	# PSMs	# Proteins	# Protein Groups	Protein Group Accessions	Modifications	ΔCn	Area	XCorr	Charge	MH+ [Da]	ΔM [ppm]	RT [min]	# Missed Cleavages
	High	VAALDATVHSR	1	1	1	Smp_172110.1		0	9.73155e+07	4.25755	3	1139.62	-0.702299	31.3986	0
	High	GAYSSTGVHDFLR	1	1	1	Smp_172110.1		0	3.79817e+08	4.24989	2	1409.67	-5.72772	69.5391	0
	High	VAAVDSENNPTVTQR	1	1	1	Smp_172110.1		0	3.07091e+08	3.46196	2	1600.8	2.15943	40.2259	0
	High	TDDPIDYDGAR	1	1	1	Smp_172110.1		0	4.39793e+07	3.33587	2	1237.53	-1.92479	57.6821	0
	High	GFPTILIFGDNK	2	1	1	Smp_172110.1		0	805071233	3.18127	2	1321.72	1.85032	168.321	0
Smp_059480.1	tryparedoxin peroxidase	15.193	13.51	1	2	2	4	4.88001e+08	185	21.0457	6.53662	488.001	1.22663e+06	0.950405	8.93074
	A4	Sequence	# PSMs	# Proteins	# Protein Groups	Protein Group Accessions	Modifications	ΔCn	Area	XCorr	Charge	MH+ [Da]	ΔM [ppm]	RT [min]	# Missed Cleavages
	High	AYGVFDEEDGNAFR	3	1	1	Smp_059480.1		0	933314548	4.08735	2	1589.69	2.49742	115.53	0
	High	QITINDKPVGR	1	1	1	Smp_059480.1		0	42687079	3.26541	2	1240.7	-0.900032	37.0031	1
Smp_007550.1	leukotriene A 4 hydrolase	28.4052	11.61	1	5	5	8	4.7737e+08	620	70.8499	6.13818	477.37	1.2271e+06	0.950775	8.89896
	A4	Sequence	# PSMs	# Proteins	# Protein Groups	Protein Group Accessions	Modifications	ΔCn	Area	XCorr	Charge	MH+ [Da]	ΔM [ppm]	RT [min]	# Missed Cleavages
	High	LLTSSDLcSNVTEMK	2	1	1	Smp_007550.1	C8(Carbamidomethyl)	0	270873049	4.3346	2	1697.8	-7.12157	106.911	0
	High	FDADELLSEcDSMQK	3	1	1	Smp_007550.1	C10(Carbamidomethyl)	0	306718845	3.9383	2	1787.75	1.93996	133.915	0
	High	VcPDNLNPNILLDTR	1	1	1	Smp_007550.1	C2(Carbamidomethyl)	0	4.53122e+08	3.76513	2	1753.89	0.255032	139.905	0
	High	HVVDSEPLNVNNLcK	1	1	1	Smp_007550.1	C14(Carbamidomethyl)	0	1.20473e+08	3.44156	2	1737.86	-0.902201	76.4496	0
	High	SSVWAEPSIVDK	1	1	1	Smp_007550.1		0	672269371	3.09541	2	1317.67	0.50525	95.5477	0
Smp_121430.1	proteasome subunit beta (t family)	7.94816	7.22	1	1	1	2	474077664	194	21.6996	5.88428	474.078	1.22758e+06	0.951143	8.88898
	A4	Sequence	# PSMs	# Proteins	# Protein Groups	Protein Group Accessions	Modifications	ΔCn	Area	XCorr	Charge	MH+ [Da]	ΔM [ppm]	RT [min]	# Missed Cleavages
	High	FGVNLQTISTDFTK	2	1	1	Smp_121430.1		0	474077664	4.52504	2	1570.82	2.56036	159.814	0
Smp_046020.1	protein phosphatase 1 regulatory subunit 7	6.73665	6.12	1	2	2	2	4.71787e+08	327	37.9338	5.0083	471.787	1.22805e+06	0.951508	8.88199
	A4	Sequence	# PSMs	# Proteins	# Protein Groups	Protein Group Accessions	Modifications	ΔCn	Area	XCorr	Charge	MH+ [Da]	ΔM [ppm]	RT [min]	# Missed Cleavages
	High	KLENLDELEK	1	1	1	Smp_046020.1		0	4.71787e+08	3.42568	2	1230.66	0.669206	52.5838	1
	High	LTNLDLSFNR	1	1	1	Smp_046020.1		0	0	3.31097	2	1192.63	-1.41922	105.773	0
Smp_008320.1	3'(2'), 5' bisphosphate nucleotidase	7.49488	8.31	1	2	2	2	4.69167e+08	325	35.3773	5.41455	469.167	1.22852e+06	0.951872	8.87396
	A4	Sequence	# PSMs	# Proteins	# Protein Groups	Protein Group Accessions	Modifications	ΔCn	Area	XCorr	Charge	MH+ [Da]	ΔM [ppm]	RT [min]	# Missed Cleavages
	High	KWDTcAPEAVLR	1	1	1	Smp_008320.1	C5(Carbamidomethyl)	0	251098231	3.80808	2	1445.72	1.76855	78.0708	1
	High	ASGGILTDLTGQPYK	1	1	1	Smp_008320.1		0	687235836	3.6868	2	1520.8	3.3834	118.693	0
Smp_151690.1	Putative translation initiation inhibitor	18.3384	28.37	1	3	3	5	4.6907e+08	141	15.5098	5.23682	469.07	1.22899e+06	0.952235	8.87366
	A4	Sequence	# PSMs	# Proteins	# Protein Groups	Protein Group Accessions	Modifications	ΔCn	Area	XCorr	Charge	MH+ [Da]	ΔM [ppm]	RT [min]	# Missed Cleavages
	High	VNTIYAQYFSDPYPAR	2	1	1	Smp_151690.1		0	8.00105e+08	4.56288	2	1904.92	0.0593088	144.848	0
	High	TTLFLADMNDFAK	2	1	1	Smp_151690.1		0	585080806	3.82475	2	1486.73	2.09151	158.346	0
	High	EIVQSAGFTMR	1	1	1	Smp_151690.1		0	2.20244e+07	3.11688	2	1238.61	-4.77316	83.6462	0
Smp_015720.1	GTP binding protein CG1354	18.1753	13.64	1	4	4	5	468973236	396	44.8851	7.2251	468.973	1.22946e+06	0.952598	8.87336
	A4	Sequence	# PSMs	# Proteins	# Protein Groups	Protein Group Accessions	Modifications	ΔCn	Area	XCorr	Charge	MH+ [Da]	ΔM [ppm]	RT [min]	# Missed Cleavages
	High	LSEMSPEEATAYMK	1	1	1	Smp_015720.1		0	0	4.0739	2	1586.7	-2.11634	104.225	0
	High	VPAYLNVVDIAGLVK	2	1	1	Smp_015720.1		0	1224631882	3.85192	2	1570.91	-7.25577	192.107	0
	High	GREYVVEDGDIILFK	1	1	1	Smp_015720.1		0	33274254	3.535	2	1752.91	-1.37318	128.292	1
	High	DLDIIDEELR	1	1	1	Smp_015720.1		0	149013572	3.10011	2	1230.63	4.04428	142.127	0
Smp_030300.1	endoplasmin	3.03024	1.54	1	1	1	1	466373040	974	109.141	4.66553	466.373	1.22992e+06	0.95296	8.86534
	A4	Sequence	# PSMs	# Proteins	# Protein Groups	Protein Group Accessions	Modifications	ΔCn	Area	XCorr	Charge	MH+ [Da]	ΔM [ppm]	RT [min]	# Missed Cleavages
	High	PSSTHHQQNQPDKLK	1	1	1	Smp_030300.1		0	466373040	3.03024	2	1744.87	-2.14875	128.825	1
Smp_064380.1	aspartate aminotransferase	24.5283	10.62	1	3	3	6	4.66001e+08	386	42.8188	8.27979	466.001	1.23039e+06	0.953321	8.86419
	A4	Sequence	# PSMs	# Proteins	# Protein Groups	Protein Group Accessions	Modifications	ΔCn	Area	XCorr	Charge	MH+ [Da]	ΔM [ppm]	RT [min]	# Missed Cleavages
	High	LGPPDAILGITEAYNR	2	1	1	Smp_064380.1		0	6.92904e+08	4.54999	3	1699.91	3.27975	163.072	0
	High	VGGAFINEFAEQK	2	1	1	Smp_064380.1		0	205396928	4.06496	2	1409.71	2.30176	107.63	0
	High	IATELMSNPDLR	2	1	1	Smp_064380.1		0	499703606	3.92237	2	1359.69	-5.28082	91.2364	0
Smp_022340.1	PDZ and LIM domain protein Zasp	11.3742	11.53	1	3	3	3	4.45552e+08	321	35.5326	9.18799	445.552	1.23083e+06	0.953666	8.79945
	A4	Sequence	# PSMs	# Proteins	# Protein Groups	Protein Group Accessions	Modifications	ΔCn	Area	XCorr	Charge	MH+ [Da]	ΔM [ppm]	RT [min]	# Missed Cleavages
	High	TLSNATGNQLDGAAPR	1	1	1	Smp_022340.1		0	5.16388e+07	4.77624	2	1585.79	-0.112935	54.1218	0
	High	SSNDLELFVQR	1	1	1	Smp_022340.1		0	807501854	3.50268	2	1307.66	-1.83342	109.179	0
	High	QDTSIPWGFR	1	1	1	Smp_022340.1		0	477515444	3.09531	2	1206.59	-1.41119	116.27	0
Smp_044550.1	far upstream (fuse) binding protein	15.6981	12.06	3	3	3	4	4.45403e+08	373	39.6462	8.68994	445.403	1.23128e+06	0.954011	8.79897
	A4	Sequence	# PSMs	# Proteins	# Protein Groups	Protein Group Accessions	Modifications	ΔCn	Area	XCorr	Charge	MH+ [Da]	ΔM [ppm]	RT [min]	# Missed Cleavages
	High	VSGAHVEISKEPPPDPSIK	1	3	1	Smp_044550.1		0	68211538	4.4638	3	1987.05	-0.208272	57.0974	1
	High	GGEQITQLQNDTQcK	2	2	1	Smp_044550.1	C14(Carbamidomethyl)	0	7.44856e+08	3.89763	2	1719.8	0.694187	56.7949	0
	High	VVTTETAIPDR	1	2	1	Smp_044550.1		0	5.23143e+08	3.52272	2	1201.64	-0.177971	48.808	0
Smp_024520.1	rab GDP dissociation inhibitor beta	14.5192	12.11	1	4	4	4	4.41188e+08	446	50.6965	5.90967	441.188	1.23172e+06	0.954353	8.78525
	A4	Sequence	# PSMs	# Proteins	# Protein Groups	Protein Group Accessions	Modifications	ΔCn	Area	XCorr	Charge	MH+ [Da]	ΔM [ppm]	RT [min]	# Missed Cleavages
	High	DTISHAFNSFNINK	1	1	1	Smp_024520.1		0	100905060	4.42861	2	1607.78	2.27543	108.211	0
	High	mDDEYDVVVLGTGLK	1	1	1	Smp_024520.1	N-Term(Acetyl)	0	811353212	4.00321	2	1695.81	-1.75326	195.423	0
	High	LVQILVHTGVTR	1	1	1	Smp_024520.1		0	78780466	3.04477	2	1335.81	0.705044	76.8513	0
	High	EcILSSLMSMEGK	1	1	1	Smp_024520.1	C2(Carbamidomethyl)	0	411304823	3.04258	2	1484.69	4.47735	160.886	0
Smp_125070.1	cystathionine beta synthase	9.89207	4.17	1	2	2	3	4.38396e+08	504	56.0727	6.48096	438.396	1.23216e+06	0.954693	8.77609
	A4	Sequence	# PSMs	# Proteins	# Protein Groups	Protein Group Accessions	Modifications	ΔCn	Area	XCorr	Charge	MH+ [Da]	ΔM [ppm]	RT [min]	# Missed Cleavages
	High	HEDIEcELLGK	1	1	1	Smp_125070.1	C6(Carbamidomethyl)	0	271550549	3.71842	2	1342.63	0.984914	80.43	0
	High	VVVILPDNVR	2	1	1	Smp_125070.1		0	605241982	3.09753	2	1123.68	-0.790779	99.3506	0
Smp_156910.1	hypothetical protein	18.4071	6.29	1	5	5	5	4.37346e+08	1049	120.986	7.31299	437.346	1.2326e+06	0.955032	8.77263
	A4	Sequence	# PSMs	# Proteins	# Protein Groups	Protein Group Accessions	Modifications	ΔCn	Area	XCorr	Charge	MH+ [Da]	ΔM [ppm]	RT [min]	# Missed Cleavages
	High	LNVLLSLSEcLDKDK	1	1	1	Smp_156910.1	C10(Carbamidomethyl)	0	9.81498e+07	4.30655	3	1746.93	0.316115	156.147	1
	High	SIAPPDWITMcVAR	1	1	1	Smp_156910.1	C11(Carbamidomethyl)	0	75358954	3.9133	2	1616.8	2.92643	159.984	0
	High	VSVDEVENSQDLNK	1	1	1	Smp_156910.1		0	654707008	3.75485	2	1575.75	0.194383	68.5385	0
	High	LLTNWLDNQTTK	1	1	1	Smp_156910.1		0	559181784	3.4252	2	1446.76	2.74517	114.979	0
	High	KNNTEKTSDNK	1	1	1	Smp_156910.1		0	0	3.00721	2	1278.63	-0.203244	76.8699	2
Smp_134440.1	NADP dependent malic enzyme, mitochondrial	13.3167	11.4	1	4	4	4	4.3536e+08	430	48.3725	6.20166	435.36	1.23303e+06	0.955369	8.76607
	A4	Sequence	# PSMs	# Proteins	# Protein Groups	Protein Group Accessions	Modifications	ΔCn	Area	XCorr	Charge	MH+ [Da]	ΔM [ppm]	RT [min]	# Missed Cleavages
	High	KLSELVTDDDIR	1	1	1	Smp_134440.1		0	0	3.64958	2	1403.73	-3.82829	71.8957	1
	High	EVScAIMEQAYK	1	1	1	Smp_134440.1	C4(Carbamidomethyl)	0	273645589	3.48287	2	1428.65	-0.767201	82.3954	0
	High	SDYPQIDSLLEAIR	1	1	1	Smp_134440.1		0	214626112	3.16324	2	1619.82	-4.01204	195.547	0
	High	IAFFTPEPDNK	1	1	1	Smp_134440.1		0	8.17809e+08	3.02105	2	1278.64	0.462414	97.3192	0
Smp_049270.1	Major egg antigen (p40)	10.3151	3.64	1	1	1	2	434472834	467	52.2124	6.16357	434.473	1.23347e+06	0.955706	8.76312
	A4	Sequence	# PSMs	# Proteins	# Protein Groups	Protein Group Accessions	Modifications	ΔCn	Area	XCorr	Charge	MH+ [Da]	ΔM [ppm]	RT [min]	# Missed Cleavages
	High	TPVcLTVTGcSEPTIMK	2	1	1	Smp_049270.1	C4(Carbamidomethyl); C10(Carbamidomethyl)	0	434472834	5.71859	2	1893.91	0.813367	116.869	0
Smp_121660.1	IDL peptide	3.06079	6.07	1	1	1	1	433868094	214	24.7885	5.85889	433.868	1.2339e+06	0.956042	8.76111
	A4	Sequence	# PSMs	# Proteins	# Protein Groups	Protein Group Accessions	Modifications	ΔCn	Area	XCorr	Charge	MH+ [Da]	ΔM [ppm]	RT [min]	# Missed Cleavages
	High	GNDcPESQPWPcR	1	1	1	Smp_121660.1	C4(Carbamidomethyl); C12(Carbamidomethyl)	0	433868094	3.06079	2	1602.64	1.09403	59.9929	0
Smp_135080.1	microtubule associated protein 1A	22.182	6.59	1	4	4	6	433351820	926	101.021	7.12256	433.352	1.23433e+06	0.956377	8.75939
	A4	Sequence	# PSMs	# Proteins	# Protein Groups	Protein Group Accessions	Modifications	ΔCn	Area	XCorr	Charge	MH+ [Da]	ΔM [ppm]	RT [min]	# Missed Cleavages
	High	DVIQGLSTSPPDFLLK	2	1	1	Smp_135080.1		0	0	3.85406	2	1729.94	1.49344	183.311	0
	High	ASAGGDGPLNYPGYR	1	1	1	Smp_135080.1		0	878787708	3.84456	2	1494.69	-2.07528	73.0651	0
	High	IAIVLGELLDEGQK	2	1	1	Smp_135080.1		0	303237451	3.68011	2	1497.85	-1.89365	170.178	0
	High	LPDPYSPPLSQTLVMR	1	1	1	Smp_135080.1		0	118030301	3.56076	2	1813.95	-2.78863	150.294	0
Smp_136240.1	vesicle associated membrane protein (vamp)	3.80935	5.6	1	1	1	1	431839737	268	30.1273	7.25439	431.84	1.23477e+06	0.956712	8.75435
	A4	Sequence	# PSMs	# Proteins	# Protein Groups	Protein Group Accessions	Modifications	ΔCn	Area	XCorr	Charge	MH+ [Da]	ΔM [ppm]	RT [min]	# Missed Cleavages
	High	MLIQSAVASEGADPK	1	1	1	Smp_136240.1		0	431839737	3.80935	2	1516.77	0.700869	79.6046	0
Smp_167890.1	methionine R sulfoxide reductase B2	10.4619	12.9	1	2	2	3	4.31774e+08	186	20.7541	7.23975	431.774	1.2352e+06	0.957047	8.75413
[truncated: 1,325 more rows]
